# Supplementary material for: Proteins secreted by brain arteriolar smooth muscle cells are instructive for neural development
Source: Mol Brain. 2022 Nov 30;15:97. doi: 10.1186/s13041-022-00983-y (PMC9710182; doi:10.1186/s13041-022-00983-y)
Supplement: Supplementary file 5 — Additional file 5: Table S2. The differentially expressed genes (DEGs) in neuron cultured with VSMC-CM compared with control. [file 13041_2022_983_MOESM5_ESM.xls]

## Sheet: Table S2 description 
Table S2. The differentially expressed genes (DEGs) in neuorn cultured with VSMC-CM compared with control

## Sheet: DEGs
Column1.1	Column1.2	Column1.3	Column1.4	Column1.5	Column1.6	Column1.7	Column1.8	Column1.10
EnsembleID	baseMean	log2FoldChange	lfcSE	stat	pvalue	padj	regulate	gene_name
ENSMUSG00000026841	666.749781582329	3.5133486001457	0.150789649087763	23.2996669293982	4.46785126144615e-120	9.12826691226064e-116	UP	Fibcd1
ENSMUSG00000063415	935.254498740791	3.51436917167489	0.16699805296889	21.0443721300726	2.57505271215741e-98	2.6305450981044e-94	UP	Cyp26b1
ENSMUSG00000004040	8193.4916619415	1.45562191436811	0.0805802624194008	18.0642488701755	6.09458490420083e-73	4.1506154725909e-69	UP	Stat3
ENSMUSG00000061353	2270.08407841737	2.0333601861159	0.112708095886966	18.0409416920248	9.29465010604065e-73	4.74747490791291e-69	UP	Cxcl12
ENSMUSG00000037411	1886.76495344293	2.4418837234862	0.164460678768861	14.8478271022954	7.18603275645721e-50	2.93635670494354e-46	UP	Serpine1
ENSMUSG00000045318	949.377076640086	2.17134818373205	0.154101292057765	14.0903957049115	4.35116652574291e-45	1.48164472145756e-41	UP	Adra2c
ENSMUSG00000026390	1709.30272299082	1.57607394263903	0.113178331048869	13.9255803476948	4.42929042823384e-44	1.29278332484636e-40	UP	Marco
ENSMUSG00000035673	1812.06698766405	1.27177275849574	0.096811136773467	13.1366369705132	2.03052365375573e-39	5.18570359623542e-36	UP	Sbno2
ENSMUSG00000062184	1399.11390960924	1.4924132286873	0.115876042106466	12.8793942350575	5.87952119527141e-38	1.33471663933989e-34	UP	Hs6st2
ENSMUSG00000055653	327.963765419777	-1.67124786135118	0.130500870601295	-12.8064115867637	1.50955534284501e-37	3.08417252096665e-34	Down	Gpc3
ENSMUSG00000000120	1730.60233027702	3.44622976257835	0.279361455766813	12.3360960914199	5.78956591539035e-35	1.07533292015764e-31	UP	Ngfr
ENSMUSG00000019997	2914.78717346205	1.03903218027025	0.0874456519418462	11.8820336654501	1.4675294722075e-32	2.49859122055595e-29	UP	Ccn2
ENSMUSG00000036256	1523.84203543568	1.21466635808607	0.102512475267155	11.8489613573427	2.17874441857741e-32	3.42414824738116e-29	UP	Igfbp7
ENSMUSG00000017978	1275.90179771748	-1.19787759466071	0.101821654073879	-11.7644680353706	5.95001971963005e-32	8.68320377798297e-29	Down	Cadps2
ENSMUSG00000034205	784.503299962666	1.43706611970446	0.126650562509407	11.3467014376484	7.70135131414488e-30	1.04897539132863e-26	UP	Loxl2
ENSMUSG00000047045	2235.34941570206	0.954649835435741	0.0852460183248148	11.198761586708	4.13472960438336e-29	5.27979128419728e-26	Non-Significance	Tmem164
ENSMUSG00000024420	1026.27797895423	1.68182023107412	0.152778158370301	11.0082504529068	3.48709431204234e-28	4.19087199349041e-25	UP	Zfp521
ENSMUSG00000028909	623.827710810343	1.58582956014584	0.144733354886887	10.9569045876482	6.15693745335215e-28	6.98846606163543e-25	UP	Ptpru
ENSMUSG00000026837	1815.83301680885	0.893689046629595	0.0840530194982152	10.6324442829632	2.10521392973194e-26	2.2637697788607e-23	Non-Significance	Col5a1
ENSMUSG00000053310	2011.04628348033	-1.50128618740677	0.146362844481863	-10.2572903165517	1.09743008038834e-24	1.12107969862071e-21	Down	Nrgn
ENSMUSG00000046314	1927.73225790715	-1.15159906735102	0.112981286028376	-10.1928302273156	2.13457678412135e-24	2.07673991792301e-21	Down	Stxbp6
ENSMUSG00000038760	134.626768367254	2.10759436538915	0.209779461934686	10.0467145160537	9.49813891969814e-24	8.82074892128876e-21	UP	Trhr
ENSMUSG00000029103	6465.02892309119	0.732755760185638	0.0730192154843146	10.0351086399037	1.06841725234738e-23	9.49079690552581e-21	Non-Significance	Lrpap1
ENSMUSG00000059430	160.103865395285	3.64739830966007	0.364822637310609	9.99773023008626	1.55929994217615e-23	1.32741904660838e-20	UP	Actg2
ENSMUSG00000048232	3592.87422964242	0.854557844085095	0.0856952471551225	9.97205647284271	2.02002277328386e-23	1.6508434112385e-20	Non-Significance	Fbxo10
ENSMUSG00000054871	4172.406995235	0.764707955820028	0.0771630077000892	9.91029223215653	3.75546102002398e-23	2.95107015769654e-20	Non-Significance	Tmem158
ENSMUSG00000030110	456.461289266657	1.37222998966993	0.138924325067365	9.8775357663572	5.20982910464147e-23	3.94229697914555e-20	UP	Ret
ENSMUSG00000020701	983.494960816192	1.53986491181778	0.156868338247299	9.81628880003959	9.58058209414349e-23	6.99074545590878e-20	UP	Tmem132e
ENSMUSG00000033316	1684.63240053819	1.13801161675057	0.116506652366059	9.76778229946038	1.54803440022811e-22	1.09061692520898e-19	UP	Galnt9
ENSMUSG00000021701	8065.97226990445	0.60186082069204	0.061875003849994	9.72704296150276	2.31216650522572e-22	1.57466246227555e-19	Non-Significance	Plk2
ENSMUSG00000033717	2822.55125215996	1.99058528060972	0.206988604999462	9.61688340580336	6.78559777517759e-22	4.47214671434365e-19	UP	Adra2a
ENSMUSG00000060548	3508.07275093521	-0.692891841989531	0.072709022759438	-9.52965417073481	1.57808048964557e-21	1.00755507762339e-18	Non-Significance	Tnfrsf19
ENSMUSG00000030500	2345.73548192482	1.31031836701137	0.13887554486235	9.43519874798784	3.90253695200337e-21	2.41614340807215e-18	UP	Slc17a6
ENSMUSG00000020027	2756.17314860213	0.825296464633128	0.0878366143043513	9.39581370672485	5.67772428233427e-21	3.41181131801093e-18	Non-Significance	Socs2
ENSMUSG00000060206	2588.51191752064	0.98215677305208	0.104934126627974	9.35974601031515	7.99285986671778e-21	4.66577485534031e-18	Non-Significance	Zfp462
ENSMUSG00000052229	131.23740558081	-4.9736741235267	0.537590176327461	-9.25179503372676	2.20753709400436e-20	1.25283862132231e-17	Down	Gpr17
ENSMUSG00000110523	1366.97668197911	-0.79859774056733	0.0863836185571688	-9.24478221572551	2.3572024874083e-20	1.30162173027673e-17	Non-Significance	C230057M02Rik
ENSMUSG00000026970	1073.26500171844	1.41198404147219	0.155589974797951	9.07503226545147	1.13643825762011e-19	6.11015001090431e-17	UP	Rbms1
ENSMUSG00000013766	46.6112163431477	3.42095742428382	0.378149415051447	9.04657600440399	1.47521539451325e-19	7.72823736546157e-17	UP	Ly6g6e
ENSMUSG00000030043	239.882329215115	2.4618071215367	0.274237109075897	8.97692923409347	2.78428853525489e-19	1.42214497659482e-16	UP	Tacr1
ENSMUSG00000056306	5234.06962134002	1.93037354560358	0.217456085375879	8.87707300656529	6.86427495280179e-19	3.42058540391935e-16	UP	Sertm1
ENSMUSG00000030199	961.337316388123	0.710592270672406	0.0810272994612157	8.76978839721217	1.79002364330331e-18	8.70761263245952e-16	Non-Significance	Etv6
ENSMUSG00000034981	3331.72990198312	1.12958897445258	0.132777863615546	8.50735916133787	1.77939675365196e-17	8.45461745903796e-15	UP	Parm1
ENSMUSG00000030093	1212.0187625466	-0.936967551217124	0.110291649963382	-8.49536253676689	1.97316052981288e-17	9.16219154195614e-15	Non-Significance	Wnt7a
ENSMUSG00000064325	256.778056515755	-1.5663520697011	0.185343841954863	-8.45106075918376	2.88667971999922e-17	1.31061674131787e-14	Down	Hhip
ENSMUSG00000020838	108.448981619158	3.15015340546654	0.373552430675177	8.43296187304365	3.37024530806632e-17	1.49690178019789e-14	UP	Slc6a4
ENSMUSG00000053113	791.06298296033	1.70295852966283	0.203288938458947	8.37703488725106	5.42777620829381e-17	2.35946586620534e-14	UP	Socs3
ENSMUSG00000029875	2757.11768646069	-0.564214103122779	0.0680929414381796	-8.28594111527726	1.17178752679765e-16	4.98766478333393e-14	Non-Significance	Ccdc184
ENSMUSG00000026247	974.652761673752	1.83468839180767	0.22193938276608	8.26661933065479	1.37811113953719e-16	5.74616095752743e-14	UP	Ecel1
ENSMUSG00000029648	153.360765170463	1.51471859306212	0.186896679669896	8.10457732977106	5.29291967872481e-16	2.16279283912053e-13	UP	Flt1
ENSMUSG00000000632	7407.3464767799	1.00509031719723	0.124941667091887	8.04447659929209	8.66148087595014e-16	3.46985717208897e-13	UP	Sez6
ENSMUSG00000025089	1882.92495597957	1.10226810048419	0.138178275549946	7.9771447146608	1.49757205548756e-15	5.88401820493585e-13	UP	Gfra1
ENSMUSG00000029436	3236.06438715796	0.905246152700826	0.113826198079652	7.95288051409184	1.82224078240325e-15	7.02456630665675e-13	Non-Significance	Mmp17
ENSMUSG00000027381	971.710205673618	1.4373215063237	0.180927667328746	7.94417751328262	1.95483485993245e-15	7.39615389319999e-13	UP	Bcl2l11
ENSMUSG00000010476	46.6796939224778	3.46106424666208	0.437511920466736	7.91078844884918	2.55763833701504e-15	9.50092888428261e-13	UP	Ebf3
ENSMUSG00000022306	3409.34128333053	-1.32342651792016	0.167616442033611	-7.89556502848798	2.89002941466047e-15	1.054396267338e-12	Down	Zfpm2
ENSMUSG00000042425	2654.50674927001	0.976812361468646	0.123847700513879	7.88720628171196	3.090263707594e-15	1.10766978613777e-12	Non-Significance	Frmpd3
ENSMUSG00000045573	617.043563338853	2.87635515219198	0.367886039153388	7.8186037143766	5.34124686938574e-15	1.88150025497276e-12	UP	Penk
ENSMUSG00000042581	1158.67308581927	1.14049889844492	0.147792926253405	7.71687067410406	1.19220508711833e-14	4.10278612000668e-12	UP	Thsd7b
ENSMUSG00000002944	322.437438698077	1.56251239996156	0.202515421286205	7.71552304529606	1.2048708687798e-14	4.10278612000668e-12	UP	Cd36
ENSMUSG00000001627	1842.16787467541	-0.73059477555353	0.0954312395226419	-7.65571922997175	1.92233305332345e-14	6.43855518236908e-12	Non-Significance	Ifrd1
ENSMUSG00000028698	3840.54011866372	-0.625567833355293	0.0817683588319694	-7.65048782061053	2.00218302581375e-14	6.59783893554851e-12	Non-Significance	Pik3r3
ENSMUSG00000009075	147.305103318018	1.54927802298893	0.20472107427016	7.56775055285429	3.7974227562581e-14	1.23151022750967e-11	UP	Cabp7
ENSMUSG00000015843	1084.93702005424	2.11876601777513	0.282706842243911	7.49456928936697	6.65164225612763e-14	2.12343285835849e-11	UP	Rxrg
ENSMUSG00000054667	48.2728093008212	-2.54227434214744	0.343767947200648	-7.3953210671604	1.41067001520962e-13	4.43406139703813e-11	Down	Irs4
ENSMUSG00000022951	4181.85464311674	0.691104445889353	0.0937870692353579	7.36886706796469	1.72084143584896e-13	5.32704717815608e-11	Non-Significance	Rcan1
ENSMUSG00000028833	21804.9716555833	0.629525908887953	0.0856288244038051	7.35179903812832	1.95556675965009e-13	5.92206434602987e-11	Non-Significance	Ncdn
ENSMUSG00000020183	159.178000707598	1.5656298697288	0.212989228615773	7.35074670162384	1.9710262617103e-13	5.92206434602987e-11	UP	Cpm
ENSMUSG00000042804	538.879632520576	-1.47668026833336	0.201569822237255	-7.32589954162513	2.37301510555209e-13	7.02653211906302e-11	Down	Gpr153
ENSMUSG00000040258	297.949721123372	1.98132675013234	0.270570794535975	7.32276650009581	2.42910263830798e-13	7.08985657189575e-11	UP	Nxph4
ENSMUSG00000102543	473.547376667146	0.999062308282558	0.136876504634251	7.2990051210919	2.89903287517836e-13	8.34227333419282e-11	Non-Significance	Pcdhgc5
ENSMUSG00000038173	69.6865243172833	-3.77737884092047	0.517709961057963	-7.29632250691339	2.95739538408613e-13	8.3920201517033e-11	Down	Enpp6
ENSMUSG00000030657	1026.15272177332	0.743415094765298	0.102355503354378	7.26306911110997	3.78404467266785e-13	1.05906598229146e-10	Non-Significance	Xylt1
ENSMUSG00000045667	267.300733375313	1.44114000810101	0.199683098445512	7.21713564803412	5.30940097289823e-13	1.46589690915248e-10	UP	Smtnl2
ENSMUSG00000025370	227.230860988329	-1.62219607362227	0.224959555418359	-7.21105654127678	5.5519393589196e-13	1.51242230722782e-10	Down	Cdh9
ENSMUSG00000071073	3131.93315695788	-0.578910858205218	0.080689081890724	-7.17458725071663	7.2525657098973e-13	1.949699605512e-10	Non-Significance	Lrrc73
ENSMUSG00000028184	1898.76543616326	0.889120150072836	0.123960971515111	7.17258133108814	7.35966647808089e-13	1.95279669887884e-10	Non-Significance	Adgrl2
ENSMUSG00000044716	331.513639863379	1.11341461393108	0.155817064973282	7.1456525902474	8.95693303858107e-13	2.34614229373397e-10	UP	Dok7
ENSMUSG00000034990	90.0917442292265	-2.06136258943967	0.288864607894459	-7.13608567164039	9.60261734400099e-13	2.4834313285479e-10	Down	Otoa
ENSMUSG00000047990	237.218059009501	-3.4393343701048	0.482198904663476	-7.13260510723286	9.84868153529132e-13	2.51523015559421e-10	Down	C2cd4a
ENSMUSG00000022372	967.213831133008	0.806185042308342	0.113647726070327	7.09371907546539	1.30555018691715e-12	3.29304887270424e-10	Non-Significance	Sla
ENSMUSG00000096146	743.812334627698	0.684581391722994	0.096530680214562	7.09185297566899	1.32328058722578e-12	3.29706654604998e-10	Non-Significance	Kcnj11
ENSMUSG00000059336	247.543186332543	1.26959649768054	0.179337678554397	7.07936284173235	1.44818751910146e-12	3.56480954250144e-10	UP	Slc14a1
ENSMUSG00000031375	1756.91440003157	0.946222680754608	0.133957454887589	7.06360599004091	1.62236347774445e-12	3.89958920162315e-10	Non-Significance	Bgn
ENSMUSG00000023484	116.797496010794	1.36342073751397	0.193013204188921	7.06387287462185	1.61924893132692e-12	3.89958920162315e-10	UP	Prph
ENSMUSG00000031502	6707.56190541145	0.800904474441729	0.113525742482565	7.05482701040012	1.72815580129866e-12	4.10557571817824e-10	Non-Significance	Col4a1
ENSMUSG00000026826	1002.12158676631	-1.27059202030668	0.180399889916911	-7.04319731509757	1.87877874584698e-12	4.41210673062064e-10	Down	Nr4a2
ENSMUSG00000032259	64.7614936510066	2.648042063513	0.377815904600406	7.00881575198292	2.40343704785011e-12	5.5230955353548e-10	UP	Drd2
ENSMUSG00000036545	500.351489618152	1.75230557691526	0.250019676069377	7.00867069529768	2.40592972760304e-12	5.5230955353548e-10	UP	Adamts2
ENSMUSG00000085584	164.213114582255	1.73522626580684	0.247666464658866	7.00630288479682	2.44697891881955e-12	5.55491403226691e-10	UP	Rtl9
ENSMUSG00000066363	44.7520640663787	7.46018988466437	1.06815043455551	6.98421275067757	2.8645769277249e-12	6.43144738575247e-10	UP	Serpina3f
ENSMUSG00000047497	170.750267136565	1.47504609666841	0.211322007022218	6.98008748569819	2.94996306327009e-12	6.48071992964207e-10	UP	Adamts12
ENSMUSG00000033006	109.189429432914	-2.99677021848045	0.429281107450226	-6.98090404276157	2.9328659086908e-12	6.48071992964207e-10	Down	Sox10
ENSMUSG00000021294	1380.38789330727	1.766531293161	0.253169638926953	6.97765854013285	3.00140040823897e-12	6.52357571709898e-10	UP	Kif26a
ENSMUSG00000026405	25.7809181556805	-2.92135448419099	0.420615370123224	-6.9454297006197	3.77310080734609e-12	8.11454974683031e-10	Down	C4bp
ENSMUSG00000027584	971.661064465055	0.695979873328926	0.10037314689726	6.93392500726633	4.09321699232798e-12	8.71130378856802e-10	Non-Significance	Oprl1
ENSMUSG00000055675	2405.56444390937	-0.478045252516771	0.0690756625067005	-6.92060322216092	4.49724483807459e-12	9.47249580275277e-10	Non-Significance	Kbtbd11
ENSMUSG00000028883	698.43472513536	-1.13783801800972	0.164771859602701	-6.90553605908974	5.00142019303744e-12	1.04269404044845e-09	Down	Sema3a
ENSMUSG00000033149	288.113839523263	1.17631041850265	0.171005359202765	6.87879271144869	6.03619168339677e-12	1.24571143720686e-09	UP	Phldb2
ENSMUSG00000021587	634.386699434475	-1.58234458408541	0.230820603017066	-6.85530045153038	7.11627937297813e-12	1.45392703869316e-09	Down	Pcsk1
ENSMUSG00000035547	5748.24483178848	0.736923178046936	0.108147857964172	6.81403397089075	9.489927987901e-12	1.91969028436441e-09	Non-Significance	Capn5
ENSMUSG00000038259	57.8645486944986	1.80597276594966	0.26619285520498	6.78445243978837	1.16527614034038e-11	2.33409380620532e-09	UP	Gdf5
ENSMUSG00000056481	324.495818076641	1.72699874555055	0.254680981626345	6.78102752126312	1.19324141439794e-11	2.36690440170527e-09	UP	Cd248
ENSMUSG00000050505	2707.58488065343	-0.72752875994514	0.107584689005316	-6.7623819585442	1.35741264904758e-11	2.66666325314338e-09	Non-Significance	Pcdh20
ENSMUSG00000029595	61.3988416001026	2.41447282417576	0.357658017119167	6.75078625001516	1.47046098880704e-11	2.86123699641112e-09	UP	Lhx5
ENSMUSG00000049907	721.135428815276	1.07573010471547	0.159644393234209	6.73828928734943	1.60262252355544e-11	3.08897931875106e-09	UP	Rasl11b
ENSMUSG00000026208	86.3390135754103	1.57008675191447	0.233948844860902	6.71123959961416	1.92977930626431e-11	3.65067787095241e-09	UP	Des
ENSMUSG00000019230	716.717309889053	-0.856162628550922	0.127548034788215	-6.71247212842221	1.91354363276481e-11	3.65067787095241e-09	Non-Significance	Lhx9
ENSMUSG00000066113	378.378696052412	-1.00581222790473	0.150571503983499	-6.67996401241336	2.39000933022746e-11	4.45998777970459e-09	Down	Adamtsl1
ENSMUSG00000090958	316.148439211008	1.1730282189512	0.175622046560338	6.67927655966693	2.40124641851845e-11	4.45998777970459e-09	UP	Lrrc32
ENSMUSG00000027082	177.53190180914	1.28024304630398	0.191834365320702	6.67368979569282	2.49450608847295e-11	4.59146431473792e-09	UP	Tfpi
ENSMUSG00000026193	12369.0595162853	0.618371389755817	0.0931195926939781	6.64061527618565	3.12376415173329e-11	5.59838819158445e-09	Non-Significance	Fn1
ENSMUSG00000039145	2300.25483224296	-0.690944324876954	0.104048085906787	-6.64062504230924	3.1235571667511e-11	5.59838819158445e-09	Non-Significance	Camk1d
ENSMUSG00000020096	132.755328703901	-1.385313765452	0.208603902435797	-6.64088135109728	3.11812970855547e-11	5.59838819158445e-09	Down	Tbata
ENSMUSG00000071847	3449.71775865924	-0.852326625474505	0.12856616986499	-6.62947823964541	3.36875490023132e-11	5.98495924927183e-09	Non-Significance	Apcdd1
ENSMUSG00000056296	2375.26601480382	-0.962719942651082	0.145407581940655	-6.62083730299561	3.57169915751897e-11	6.29080909373019e-09	Non-Significance	Synpr
ENSMUSG00000024553	67.8212448983472	-3.05181866381637	0.4617288919382	-6.6095466779342	3.85498657498899e-11	6.73172912082052e-09	Down	Galr1
ENSMUSG00000018459	4357.10149398286	1.93104031830728	0.293290216828393	6.58405977256701	4.57772947759531e-11	7.85946142493696e-09	UP	Slc13a3
ENSMUSG00000023011	1770.46063754316	0.804639949165952	0.122190410413875	6.58513173366492	4.54482246265688e-11	7.85946142493696e-09	Non-Significance	Faim2
ENSMUSG00000074971	232.415410639982	1.30043241943474	0.198096514016082	6.56464060407027	5.21585080720505e-11	8.88042065350054e-09	UP	Fibin
ENSMUSG00000020599	878.934879657972	0.792847237033848	0.120808328915635	6.56285244693287	5.27880778549089e-11	8.91333238556731e-09	Non-Significance	Rgs9
ENSMUSG00000028133	261.960828348278	-1.09256273216375	0.166967248980777	-6.54357509531429	6.00653014062072e-11	1.00589686313952e-08	Down	Rwdd3
ENSMUSG00000109887	252.694435044378	-0.922551171623154	0.141025220158246	-6.54174601243627	6.08047070733965e-11	1.01000078879395e-08	Non-Significance	Gm28756
ENSMUSG00000022361	4650.67257421196	0.486511365149515	0.0747993995471216	6.504214847915	7.81002095267722e-11	1.28682692003345e-08	Non-Significance	Zhx1
ENSMUSG00000032034	25.073407881426	3.30951732927339	0.50960877041717	6.49423149951716	8.34583305201682e-11	1.36410972068604e-08	UP	Kcnj5
ENSMUSG00000023349	35.0608210980418	2.447295114627	0.380270277582708	6.43567288556944	1.2292751911878e-10	1.99327947866333e-08	UP	Clec4n
ENSMUSG00000000317	261.026185461849	-1.10779123725471	0.174091713486245	-6.36326230048986	1.97512961080341e-10	3.17747032112791e-08	Down	Bcl6b
ENSMUSG00000022122	1458.91138279506	-1.04286059261048	0.164473662143483	-6.34059325377406	2.28882081551798e-10	3.65335141264436e-08	Down	Ednrb
ENSMUSG00000022723	337.745291534196	-1.28745727079631	0.203333183795365	-6.33176172607425	2.42377592695032e-10	3.83877255531178e-08	Down	Crybg3
ENSMUSG00000029999	578.40689383974	-0.997657132896573	0.157839471564589	-6.32070750749013	2.60368438561761e-10	4.09199043711949e-08	Non-Significance	Tgfa
ENSMUSG00000006941	6876.27439770507	0.797887846350298	0.126632351637935	6.30082152017209	2.96072165633281e-10	4.61759573744546e-08	Non-Significance	Eif1b
ENSMUSG00000023031	102.506170987028	1.67339444171774	0.26826804966536	6.2377701847281	4.4385207125966e-10	6.86995580901979e-08	UP	Cela1
ENSMUSG00000031805	544.069550874865	1.01549660471151	0.162893372014009	6.23411862714816	4.54328711368717e-10	6.9792405278002e-08	UP	Jak3
ENSMUSG00000033952	455.084955056288	-0.814795997828341	0.130941958262673	-6.22257379253362	4.89064628065065e-10	7.45677568358011e-08	Non-Significance	Aspm
ENSMUSG00000003657	5794.95544825306	0.58302359033704	0.0938328118401508	6.21342981099459	5.18403942278003e-10	7.84556366272731e-08	Non-Significance	Calb2
ENSMUSG00000052430	352.71736950467	1.11720057385901	0.180065330072067	6.20441799324652	5.48996915070453e-10	8.24746762632679e-08	UP	Bmpr1b
ENSMUSG00000031661	282.758128962136	1.06797194112127	0.17369487358611	6.14855187762244	7.81935531319882e-10	1.16611130221872e-07	UP	Nkd1
ENSMUSG00000027820	526.455027476409	-1.03578821908278	0.169231892577218	-6.12052612134065	9.32668914555307e-10	1.38082308646953e-07	Down	Mme
ENSMUSG00000036381	108.485170295003	1.67184609690531	0.273649284009145	6.10944809506403	9.99762633685402e-10	1.46950722077888e-07	UP	P2ry14
ENSMUSG00000032854	97.0333324284225	-2.00947672110622	0.330072122794717	-6.0879928425703	1.14334981708534e-09	1.6590834359703e-07	Down	Ugt8a
ENSMUSG00000041607	2094.74384711113	-2.05201432293161	0.337071882964766	-6.08776473695406	1.1449795138359e-09	1.6590834359703e-07	Down	Mbp
ENSMUSG00000037242	3395.20304630095	0.567835711195282	0.0933561598955386	6.08246645781772	1.18347660887132e-09	1.70278947858098e-07	Non-Significance	Clic4
ENSMUSG00000020848	1846.31326103492	0.761108061888429	0.125402203599552	6.06933562602201	1.2844047509423e-09	1.83508206059456e-07	Non-Significance	Doc2b
ENSMUSG00000023805	655.063562815847	1.46900123158563	0.242304627925196	6.06262143717344	1.33920621848535e-09	1.90009182290793e-07	UP	Synj2
ENSMUSG00000029552	459.800959361144	0.669375138524345	0.110690494272897	6.04726849330047	1.47322134549183e-09	2.06160173354409e-07	Non-Significance	Tes
ENSMUSG00000059714	5960.75324700585	0.51786741806721	0.0856325889438351	6.04755063994235	1.47064450242411e-09	2.06160173354409e-07	Non-Significance	Flot1
ENSMUSG00000068615	1020.53685380226	-0.973143114688838	0.161574729248876	-6.02286706103582	1.71354183411483e-09	2.38159001447619e-07	Non-Significance	Gjd2
ENSMUSG00000027967	278.546071168623	-0.765051363401059	0.127138122919767	-6.01748197811496	1.7715102989635e-09	2.44552208906238e-07	Non-Significance	Neurog2
ENSMUSG00000073434	989.692444436655	-0.674044243761418	0.112059841967424	-6.01503832173316	1.79844150204623e-09	2.46603747169842e-07	Non-Significance	Wdr90
ENSMUSG00000024066	76.174458443088	2.06194552814955	0.342952087580201	6.01234283977745	1.82861080505862e-09	2.49068982387684e-07	UP	Xdh
ENSMUSG00000070509	6217.38177110465	0.705931120418893	0.118162864111126	5.97422147583526	2.31191545955101e-09	3.12812879166137e-07	Non-Significance	Rgma
ENSMUSG00000030898	84.4670522498814	-1.64560485656371	0.275724598799483	-5.96829178001799	2.39750347905679e-09	3.22259168293481e-07	Down	Cckbr
ENSMUSG00000073680	52.0523310251406	-1.72082837734488	0.288388617252828	-5.96704680558263	2.41586125646045e-09	3.2260432242316e-07	Down	Tmem88b
ENSMUSG00000043556	567.98113913335	-0.769662435009621	0.129592602708796	-5.93909234726234	2.86604397744775e-09	3.8023470456646e-07	Non-Significance	Fbxl7
ENSMUSG00000018698	32.9902294086526	3.23319753384733	0.545297719704628	5.92923354896597	3.04351944332967e-09	4.01175133849474e-07	UP	Lhx1
ENSMUSG00000106694	42.0444658988094	1.83429785360326	0.309739585155628	5.9220646682329	3.17924547641456e-09	4.16379258516833e-07	UP	Gm42894
ENSMUSG00000005800	17.5100196947331	3.68654400888139	0.62459876070311	5.90225956377411	3.58556448772674e-09	4.63649797776867e-07	UP	Mmp8
ENSMUSG00000046167	69.0571453355594	1.52194460020371	0.257814950788463	5.90324415069501	3.56422193176856e-09	4.63649797776867e-07	UP	Gldn
ENSMUSG00000027737	671.196909539624	0.751709147355709	0.128108259318696	5.86776489941744	4.4170895919777e-09	5.67582122350291e-07	Non-Significance	Slc7a11
ENSMUSG00000032564	2068.02837495371	-1.25844456504932	0.214597248978191	-5.86421573921113	4.51260445034032e-09	5.76231384530644e-07	Down	Cpne4
ENSMUSG00000029379	10.6871256701919	6.83152806838275	1.16775808810829	5.85012267348068	4.91210591264545e-09	6.23349291312169e-07	UP	Cxcl3
ENSMUSG00000042688	5659.22900067288	-0.665148055183076	0.114099712352202	-5.82953314667353	5.55826559815012e-09	7.00993360714847e-07	Non-Significance	Mapk6
ENSMUSG00000017057	139.746009912947	1.16080895408177	0.199365584186882	5.82251424595757	5.79688567779418e-09	7.26602277809895e-07	UP	Il13ra1
ENSMUSG00000045917	298.436050759401	0.773729288680498	0.132959522637368	5.81928449600979	5.91000675802095e-09	7.36264317519061e-07	Non-Significance	Tmem268
ENSMUSG00000029123	1704.67820801734	0.546413860962932	0.093939975163949	5.81662769240998	6.00466768662137e-09	7.43523427305219e-07	Non-Significance	Stk32b
ENSMUSG00000023017	3281.24832106035	0.472409402113109	0.0813192709086003	5.809316744171	6.27283135274002e-09	7.72049502215851e-07	Non-Significance	Asic1
ENSMUSG00000004933	1661.34243638149	-0.402372677674092	0.0693731812096839	-5.80011858556551	6.62680393769367e-09	8.10731923658799e-07	Non-Significance	Matk
ENSMUSG00000021070	317.823649017385	1.4728880978299	0.254244262432567	5.7932009310163	6.90574041749413e-09	8.39828467082278e-07	UP	Bdkrb2
ENSMUSG00000028064	731.840047863287	0.57916037449703	0.100164341676053	5.7821013427126	7.37732405537706e-09	8.91870460209519e-07	Non-Significance	Sema4a
ENSMUSG00000006476	15970.9630866529	-0.48078107737434	0.0833977477518309	-5.7649168033292	8.16981326657553e-09	9.81867381467086e-07	Non-Significance	Nsmf
ENSMUSG00000051354	27.6911288035436	4.42894311235669	0.768720049293867	5.76145128050848	8.33937362520789e-09	9.96384459278494e-07	UP	Samd3
ENSMUSG00000033730	377.162195032099	-1.7885946609808	0.311022573955504	-5.75069082039261	8.88795237754879e-09	1.0557543896843e-06	Down	Egr3
ENSMUSG00000055116	980.350410325982	-0.43794474440749	0.0764915255646204	-5.7254021432415	1.03189012440284e-08	1.21864434287136e-06	Non-Significance	Arntl
ENSMUSG00000026836	3169.31788876595	0.601708792113465	0.105179252505906	5.72079357646775	1.06027651564404e-08	1.24497180983467e-06	Non-Significance	Acvr1
ENSMUSG00000022103	1376.90849647954	-0.898075572229085	0.157276844681592	-5.71015761441071	1.12871593132652e-08	1.31775972531041e-06	Non-Significance	Gfra2
ENSMUSG00000075707	31.2589609513199	2.52243661232159	0.442515690091877	5.70021960531584	1.19653187933998e-08	1.38899675152245e-06	UP	Dio3
ENSMUSG00000038296	1644.87511022178	-0.495241600836245	0.0869162751149355	-5.69791561110221	1.21281053504741e-08	1.39993966336461e-06	Non-Significance	Galnt18
ENSMUSG00000022010	25851.0261656592	-0.335927386222907	0.05902540228085	-5.69123416769823	1.2612439664276e-08	1.44766716169002e-06	Non-Significance	Tsc22d1
ENSMUSG00000058248	1097.14698105379	0.641461903010492	0.11273162035553	5.69016839274968	1.26914151601118e-08	1.44859387226952e-06	Non-Significance	Kcnh1
ENSMUSG00000033595	59.0278205746646	-1.61287620692938	0.284007575508687	-5.67899009045991	1.35492328045457e-08	1.53791319683151e-06	Down	Lgi3
ENSMUSG00000079037	14898.9166743934	0.77005984413323	0.135723594258101	5.67373600988517	1.39716386975691e-08	1.57709696259688e-06	Non-Significance	Prnp
ENSMUSG00000042816	59.659388017775	3.20823571947885	0.565811430098572	5.6701500691139	1.42672493195484e-08	1.60161632333897e-06	UP	Gpr151
ENSMUSG00000074802	161.458986405104	-1.15778079308981	0.204308037139975	-5.66683919681826	1.45455729819367e-08	1.62393771362813e-06	Down	Gas2l3
ENSMUSG00000115529	20.9328349736858	-3.12343338338174	0.551573389441668	-5.66277025536611	1.48948525021894e-08	1.65389527974039e-06	Down	9630013A20Rik
ENSMUSG00000038679	1316.95504380306	-0.616830442234429	0.108963141250537	-5.66090914005648	1.50573139163111e-08	1.66289719256299e-06	Non-Significance	Trps1
ENSMUSG00000032192	4229.79708180436	-0.482080563137395	0.0852656628091345	-5.65386519326687	1.56879269682193e-08	1.72322599939618e-06	Non-Significance	Gnb5
ENSMUSG00000050022	234.012015243291	1.10501273523422	0.195562452117365	5.65043403409086	1.60043215759941e-08	1.74857911293656e-06	UP	Amz1
ENSMUSG00000023809	3092.50500347775	-0.628250067713858	0.111715119487162	-5.62367986175812	1.86931936728632e-08	2.03149276558654e-06	Non-Significance	Rps6ka2
ENSMUSG00000052534	7397.77735582781	0.555178404295334	0.0987631356191958	5.62131204942655	1.89512602783015e-08	2.04864126320623e-06	Non-Significance	Pbx1
ENSMUSG00000023994	3475.39836063533	-0.585010976432335	0.104212601377161	-5.61362991328745	1.98125725792277e-08	2.13047721245368e-06	Non-Significance	Nfya
ENSMUSG00000023150	10373.2828187332	-0.369171447225472	0.0657803841070523	-5.61218138563429	1.99791849306686e-08	2.13714516920676e-06	Non-Significance	Ivns1abp
ENSMUSG00000039976	18760.1323747297	-0.431653446202461	0.0769560537202205	-5.60909019284915	2.03393010995326e-08	2.16433469148203e-06	Non-Significance	Tbc1d16
ENSMUSG00000000489	532.664099799799	1.13645390456835	0.203326166403087	5.58931457112788	2.27967653034086e-08	2.41326793737793e-06	UP	Pdgfb
ENSMUSG00000029816	1423.78990217951	0.971172197572418	0.173791564184195	5.58814348746587	2.29509975648626e-08	2.41707129509128e-06	Non-Significance	Gpnmb
ENSMUSG00000022489	2158.57875399329	0.499234524472505	0.0894137150069945	5.58342223487138	2.35831253668676e-08	2.47090684292549e-06	Non-Significance	Pde1b
ENSMUSG00000022197	1233.718744303	0.91523086546371	0.164253755417011	5.57205442968475	2.51752735027542e-08	2.62426537211618e-06	Non-Significance	Pdzd2
ENSMUSG00000024529	1822.60334592093	1.21510640517088	0.22056572002613	5.50904467397261	3.60786343234931e-08	3.74173897392531e-06	UP	Lox
ENSMUSG00000115099	95.6151813763858	1.05736184190536	0.192245323119668	5.50006535788224	3.79650496875678e-08	3.91749459680151e-06	UP	1700087I21Rik
ENSMUSG00000034701	7750.57565650379	-0.669849066750611	0.122026410600879	-5.48937777856579	4.03352105679878e-08	4.14114918148019e-06	Non-Significance	Neurod1
ENSMUSG00000022508	586.843871767327	0.710424720761594	0.129687250652955	5.47798428283981	4.30198334296473e-08	4.39469108400561e-06	Non-Significance	Bcl6
ENSMUSG00000074934	70.0059657488006	-1.82631400254652	0.334281605040414	-5.46339964571405	4.67101380996746e-08	4.74793448514653e-06	Down	Grem1
ENSMUSG00000039037	3846.35204052691	0.827778530785366	0.15169632940647	5.45681318739978	4.84755888070785e-08	4.90299383622485e-06	Non-Significance	St6galnac5
ENSMUSG00000005124	513.282518981953	1.18739077887502	0.217816178081915	5.45134337279793	4.99907393784282e-08	5.0313339716289e-06	UP	Ccn4
ENSMUSG00000019932	47.1881031868906	2.91041778813188	0.537040985517182	5.41935879498859	5.98131703963811e-08	5.99040629592384e-06	UP	Kera
ENSMUSG00000005950	121.416254319434	1.1754845419667	0.217490587857108	5.40476051652862	6.48950395922321e-08	6.46766123857997e-06	UP	P2rx5
ENSMUSG00000044519	18.1094238828507	-5.19716664836842	0.962301432947745	-5.40076785758111	6.63562496672358e-08	6.5811870725791e-06	Down	Zfp488
ENSMUSG00000031425	310.848418777696	-1.73287188177731	0.321294128124406	-5.39341285784825	6.91318602678697e-08	6.82334800547268e-06	Down	Plp1
ENSMUSG00000066197	459.684261749369	1.6356970488545	0.303364393489431	5.39185574826364	6.97337391485263e-08	6.84966357953625e-06	UP	Gpr139
ENSMUSG00000030760	571.084724221105	0.775721951611863	0.144115815172033	5.38262889944364	7.34057750953156e-08	7.17585354532245e-06	Non-Significance	Acer3
ENSMUSG00000025366	416.152402825444	0.741981881809974	0.138354764899263	5.36289358989707	8.1899257421494e-08	7.96801775418354e-06	Non-Significance	Esyt1
ENSMUSG00000030102	3401.32714199385	0.77631137084102	0.144980725980338	5.35458327713371	8.5753819506778e-08	8.30348950873451e-06	Non-Significance	Itpr1
ENSMUSG00000054986	251.149377163434	-0.745981567344824	0.139834523463478	-5.3347453037208	9.56787609541039e-08	9.22081492949669e-06	Non-Significance	Sec14l3
ENSMUSG00000090291	262.462899901249	-0.972985165829739	0.182784039766647	-5.3231407242772	1.01990781930851e-07	9.78297495600575e-06	Non-Significance	Lrrc10b
ENSMUSG00000017421	5478.34489283783	0.433003311873917	0.0814252474537484	5.31780160840007	1.05028495135045e-07	1.00272765612341e-05	Non-Significance	Zfp207
ENSMUSG00000041205	475.288381936581	-0.676985839358392	0.12750636217462	-5.30942792039866	1.09969863298627e-07	1.04502059397872e-05	Non-Significance	Map6d1
ENSMUSG00000029287	373.759930504202	-0.783337971437279	0.14756679270744	-5.30836211226933	1.10614718593138e-07	1.04628209054463e-05	Non-Significance	Tgfbr3
ENSMUSG00000021745	5298.06636865361	0.792507601412159	0.149499729805634	5.3010637707674	1.15129861662732e-07	1.08397152241073e-05	Non-Significance	Ptprg
ENSMUSG00000047161	26.080457842184	2.95070874242563	0.556749816782261	5.29988273634157	1.15877080718669e-07	1.08600212668033e-05	UP	Chst9
ENSMUSG00000004951	353.48379027493	1.39041880741011	0.262690602844508	5.29299027964518	1.20332318759601e-07	1.12260712537781e-05	UP	Hspb1
ENSMUSG00000035357	652.335386871202	-1.09688282857413	0.207609544669479	-5.28339306519073	1.26812898687197e-07	1.17768833321732e-05	Down	Pdzrn3
ENSMUSG00000026556	1909.12441799763	-0.362554947078575	0.0687045308829991	-5.27701655799077	1.31304026283416e-07	1.21387898687623e-05	Non-Significance	Vangl2
ENSMUSG00000019432	8731.20493071497	0.269610201017531	0.0512752404234883	5.25809725689803	1.45553540469713e-07	1.33955152492644e-05	Non-Significance	Ddx39b
ENSMUSG00000036334	498.491216717687	1.1772487779468	0.224429508579825	5.24551689034276	1.55844781069423e-07	1.42783171391452e-05	UP	Igsf10
ENSMUSG00000063015	18392.6855286133	-0.296047522453492	0.05645724042267	-5.24374766171917	1.57347359299486e-07	1.43516245439634e-05	Non-Significance	Ccni
ENSMUSG00000046922	32.1267803942931	-2.81398993255705	0.53786489104979	-5.23177842499587	1.67886920332764e-07	1.52448785303054e-05	Down	Gpr6
ENSMUSG00000020248	1965.84748511696	0.373065121364004	0.0713600879109361	5.22792407192132	1.71423876984765e-07	1.54971735870608e-05	Non-Significance	Nfyb
ENSMUSG00000041544	1523.19446216856	0.657380501849266	0.125880663960695	5.2222516243998	1.7676055648477e-07	1.59092287644948e-05	Non-Significance	Disp3
ENSMUSG00000033967	44.5373024679472	-1.43322040072757	0.275034941068616	-5.21104844045984	1.87776410676826e-07	1.68265782742905e-05	Down	Rnf225
ENSMUSG00000032394	210.996354330994	-0.731916553349426	0.140647334344617	-5.20391343895695	1.95134926058969e-07	1.74096142983004e-05	Non-Significance	Igdcc3
ENSMUSG00000040183	2295.41914153861	0.453975270092685	0.0874579503508567	5.19078332240195	2.09411207544219e-07	1.85215600923634e-05	Non-Significance	Ankrd6
ENSMUSG00000036478	3250.87632229359	0.390012875574566	0.0751290899864322	5.19123651897021	2.08902052087475e-07	1.85215600923634e-05	Non-Significance	Btg1
ENSMUSG00000061878	195.34199071922	1.44155820538419	0.278747866473536	5.17154883953541	2.32161573609011e-07	2.04452289241625e-05	UP	Sphk1
ENSMUSG00000038963	171.380484098124	1.156615474009	0.224454654001838	5.15300285998763	2.56348053964876e-07	2.2478313693375e-05	UP	Slco4a1
ENSMUSG00000038400	1958.21405932298	0.991372102464773	0.19249750637228	5.15005166117587	2.60414719478389e-07	2.26405665262253e-05	Non-Significance	Pmepa1
ENSMUSG00000040624	1052.45547105348	-0.915400510992642	0.177741862145634	-5.1501683393111	2.60252763934766e-07	2.26405665262253e-05	Non-Significance	Plekhg1
ENSMUSG00000045404	187.531188211911	1.03956552916799	0.202211743882199	5.14097504531491	2.73316356993926e-07	2.36615529226394e-05	UP	Kcnk13
ENSMUSG00000025348	196.294799233924	1.05084070466315	0.204461667232778	5.13954874224308	2.75399048445053e-07	2.37412572100459e-05	UP	Itga7
ENSMUSG00000028693	3613.26695895906	-0.371211028975229	0.0723013340803353	-5.13422101676256	2.83315004736629e-07	2.43210456377062e-05	Non-Significance	Nasp
ENSMUSG00000009647	1947.52208232264	0.5524462218727	0.107797599451848	5.12484716433292	2.97779196189347e-07	2.54557604909814e-05	Non-Significance	Mcu
ENSMUSG00000114210	540.24463928272	0.707319405480684	0.138301100739407	5.11434400521113	3.14833143421485e-07	2.68014831385181e-05	Non-Significance	A330084C13Rik
ENSMUSG00000050558	251.360641205448	1.67402304357797	0.327495472607316	5.11159140689928	3.19456186057075e-07	2.70821964204651e-05	UP	Prokr2
ENSMUSG00000029544	2305.53990233131	-0.970362769582001	0.190211546412499	-5.10149245870511	3.36985451417963e-07	2.84502056112413e-05	Non-Significance	Cabp1
ENSMUSG00000029082	15.982624028699	2.59513464099783	0.508880427025706	5.09969435485231	3.40202385376963e-07	2.86036005581758e-05	UP	Bst1
ENSMUSG00000051729	19.6656534807882	-2.15069044744965	0.422664022292043	-5.08841617459367	3.61066315122197e-07	3.0233384771564e-05	Down	Gm5087
ENSMUSG00000025666	1574.66271557731	-0.914088837396528	0.180032424220368	-5.0773567114646	3.82721933477254e-07	3.19158849913216e-05	Non-Significance	Tmem47
ENSMUSG00000001131	444.948994385636	1.98215048529363	0.390879790128695	5.07099761960323	3.95735722982827e-07	3.28669778709843e-05	UP	Timp1
ENSMUSG00000036437	616.539290129725	0.906756424539699	0.178892721158259	5.06871614825249	4.00507986457484e-07	3.31286585883111e-05	Non-Significance	Npy1r
ENSMUSG00000003469	2862.0485200682	-0.443861440630777	0.0879983997786368	-5.04397172843287	4.55966699750604e-07	3.75639340427605e-05	Non-Significance	Phyhip
ENSMUSG00000034040	5217.55649971517	0.86823237817133	0.17231016468123	5.03877632394782	4.68517634070481e-07	3.84429067537912e-05	Non-Significance	Galnt17
ENSMUSG00000021765	773.001730053826	2.25762807891707	0.448745462610509	5.03097695023736	4.87986819537637e-07	3.98802348398938e-05	UP	Fst
ENSMUSG00000027217	2228.86469450397	-0.818348509647229	0.163144420863619	-5.01609865244078	5.27312601737277e-07	4.29224054426068e-05	Non-Significance	Tspan18
ENSMUSG00000026888	903.400361472912	0.612081477105006	0.122060668555337	5.01456762730672	5.31528555506812e-07	4.30938885617447e-05	Non-Significance	Grb14
ENSMUSG00000035279	172.894030687852	0.945239220293625	0.188773728783167	5.00726041905631	5.52102068298256e-07	4.45849697921014e-05	Non-Significance	Ssc5d
ENSMUSG00000021846	712.471487293393	-0.800360888152226	0.159909516113157	-5.00508604869935	5.58370823817392e-07	4.49136783520203e-05	Non-Significance	Peli2
ENSMUSG00000027195	9468.42266766242	-0.315116893681461	0.0630144759400061	-5.00070640881744	5.71206385485545e-07	4.57659516151183e-05	Non-Significance	Hsd17b12
ENSMUSG00000018830	58.4069938569527	1.97395626461343	0.395996683999237	4.98477978319949	6.20324237067418e-07	4.95072050293923e-05	UP	Myh11
ENSMUSG00000020052	309.226854896905	-1.45529446066931	0.292093187772737	-4.98229510851038	6.28345086581244e-07	4.99522119219509e-05	Down	Ascl1
ENSMUSG00000109898	32.3830298419874	2.36840686556056	0.475926724565959	4.97641074415506	6.47741234295031e-07	5.10965295671111e-05	UP	6330420H09Rik
ENSMUSG00000021253	661.927179702536	1.02726626504877	0.206426218698973	4.97643308840922	6.47666502856689e-07	5.10965295671111e-05	UP	Tgfb3
ENSMUSG00000039577	564.443843999666	-0.57355389396784	0.115443592799861	-4.96826094941608	6.75560136215024e-07	5.30860351654198e-05	Non-Significance	Nphp4
ENSMUSG00000027913	30.7470135526591	2.82825734090045	0.569599448179232	4.96534424311891	6.8579314426999e-07	5.36836771286597e-05	UP	Crct1
ENSMUSG00000031367	4081.54906359776	-0.625671250607027	0.126873158221724	-4.9314706071524	8.16128496451045e-07	6.34004612585221e-05	Non-Significance	Ap1s2
ENSMUSG00000071341	97.5422309692616	-2.04821174231305	0.415286984099238	-4.93203933842435	8.13755226510088e-07	6.34004612585221e-05	Down	Egr4
ENSMUSG00000025986	4515.58835768507	-0.375075288735458	0.0761185921338707	-4.92751216517258	8.3283239707945e-07	6.43679176452062e-05	Non-Significance	Slc39a10
ENSMUSG00000034220	5770.15910581679	0.340603760760383	0.0691296095229509	4.92703145744376	8.34883176348668e-07	6.43679176452062e-05	Non-Significance	Gpc1
ENSMUSG00000041828	256.320622013174	-1.45613672871309	0.296167504188439	-4.91659857384828	8.80608657064189e-07	6.76380280920242e-05	Down	Abca8a
ENSMUSG00000051022	1008.39927153751	-1.27896485125895	0.260469344456976	-4.91023177382094	9.09688084085766e-07	6.96098773256789e-05	Down	Hs3st1
ENSMUSG00000028173	2911.5269355952	-0.31450539540874	0.0641326326801067	-4.90398385760165	9.3912210532357e-07	7.10637175328365e-05	Non-Significance	Wls
ENSMUSG00000039328	555.99985338905	-0.602205071281333	0.122781587875313	-4.90468548014611	9.35771601597668e-07	7.10637175328365e-05	Non-Significance	Rnf122
ENSMUSG00000025044	104.813383513007	1.61916025215037	0.330159754045744	4.90417209338613	9.3822207883536e-07	7.10637175328365e-05	UP	Msr1
ENSMUSG00000053024	33241.5397089713	0.856680597744686	0.174733071296203	4.90279596981653	9.4482104990604e-07	7.12311397440232e-05	Non-Significance	Cntn2
ENSMUSG00000074415	839.273914625058	0.863494179613642	0.176429667243907	4.89426859497444	9.86720016981595e-07	7.41164583343785e-05	Non-Significance	3110039I08Rik
ENSMUSG00000063600	106.231350765965	-0.930334819845577	0.190128729088677	-4.89318381448637	9.92176584314641e-07	7.42533325792397e-05	Non-Significance	Egfem1
ENSMUSG00000069792	167.239002740306	1.19162986978125	0.243667429890373	4.89039454438931	1.00634061779428e-06	7.50384859932661e-05	UP	Wfdc17
ENSMUSG00000022262	314.706071959422	-1.21281292571275	0.24807292171347	-4.88893716144312	1.01381848397089e-06	7.53211834400338e-05	Down	Dnah5
ENSMUSG00000024479	573.633933619805	1.57495187513832	0.322287058633702	4.88679837724525	1.02488955440442e-06	7.58678206015822e-05	UP	Mal2
ENSMUSG00000046719	466.623494974649	0.92868748048231	0.19016354461063	4.88362520999409	1.04152959518116e-06	7.68212677225495e-05	Non-Significance	Nxph3
ENSMUSG00000054702	63.0857027426027	-1.55863971413316	0.319354577089726	-4.88059300210137	1.05767320546351e-06	7.77313714418162e-05	Down	Ap1s3
ENSMUSG00000022564	9339.87210150097	0.341676007742664	0.0701018233149685	4.87399601872706	1.093631944264e-06	8.00860009077336e-05	Non-Significance	Grina
ENSMUSG00000028341	17172.924651288	-0.486620429345274	0.100170509531257	-4.85792107499891	1.18624673305528e-06	8.65578821537585e-05	Non-Significance	Nr4a3
ENSMUSG00000003541	1053.41754053855	1.3381046603889	0.275709553960015	4.85331262979359	1.2141605615108e-06	8.82794107908438e-05	UP	Ier3
ENSMUSG00000039539	31.8920212567775	-2.93384556296148	0.604662866064608	-4.85203528712808	1.22200873118492e-06	8.85349659107771e-05	Down	Sgcz
ENSMUSG00000028459	487.770161692258	0.99218111949573	0.204954662384391	4.84097852643577	1.29201335012691e-06	9.3275825913394e-05	Non-Significance	Cd72
ENSMUSG00000004633	2544.70895910362	-0.656112493582236	0.135552643629008	-4.8402781090566	1.29657552539787e-06	9.3275825913394e-05	Non-Significance	Chn2
ENSMUSG00000037754	1572.01529363223	-1.02019062165227	0.210958041769146	-4.83598829936369	1.32485715058637e-06	9.49759875215095e-05	Down	Ppp1r16b
ENSMUSG00000020704	3086.05986536998	0.860475515001526	0.178249855261961	4.82735603760769	1.38357637413431e-06	9.88386325172661e-05	Non-Significance	Asic2
ENSMUSG00000018449	615.11316166475	0.627929299206252	0.130122189171952	4.82568963219997	1.39519639216564e-06	9.93214546631923e-05	Non-Significance	Rpain
ENSMUSG00000056091	2434.45743985807	0.351014427635555	0.0727640983569478	4.82400573306958	1.4070337005643e-06	9.96069042000598e-05	Non-Significance	St3gal5
ENSMUSG00000086162	19.5127151751587	-2.1674256332311	0.449325330941588	-4.82373345987222	1.40895674777628e-06	9.96069042000598e-05	Down	Gm16342
ENSMUSG00000032010	931.564443592916	-0.50792031450023	0.105604785722952	-4.80963349362525	1.51207285878454e-06	0.000106528139923541	Non-Significance	Usp2
ENSMUSG00000057604	330.291765686866	0.916080225767917	0.191065143371568	4.79459628063293	1.63002763958796e-06	0.00011444362441382	Non-Significance	Lmcd1
ENSMUSG00000001506	2033.64169745119	1.54830258218698	0.322988264622249	4.79368061250707	1.63748899406426e-06	0.000114573759033311	UP	Col1a1
ENSMUSG00000025469	23.7190900856476	3.25448383513137	0.679261257631499	4.79121074338812	1.65777887248769e-06	0.000115597543152887	UP	Msx3
ENSMUSG00000026278	1308.2635629932	-0.477264185779659	0.0997433855239216	-4.78492065687099	1.7105489122716e-06	0.000118871513015718	Non-Significance	Bok
ENSMUSG00000054072	399.060826848099	2.38178160157477	0.499066069801192	4.77247752491684	1.81973420700954e-06	0.000126030473164108	UP	Iigp1
ENSMUSG00000022587	2507.12068025724	0.413484878899603	0.0866588967417432	4.7714071427871	1.82943317164461e-06	0.00012627415246578	Non-Significance	Ly6e
ENSMUSG00000022577	19571.0634911339	0.460970120266733	0.0967409406022136	4.76499522743099	1.88858119674359e-06	0.000129917853301913	Non-Significance	Ly6h
ENSMUSG00000053965	463.067609622588	0.861661758149375	0.18104821495408	4.75929441429689	1.94270887849296e-06	0.000133192903008355	Non-Significance	Pde5a
ENSMUSG00000029536	1210.6984924376	-0.464324410882008	0.097694906133369	-4.75280062450884	2.00618155309218e-06	0.000137084599703098	Non-Significance	Gatc
ENSMUSG00000028565	5952.76384662629	-0.503746197972672	0.106372450300312	-4.73568293811497	2.18318672593138e-06	0.000148682293325013	Non-Significance	Nfia
ENSMUSG00000027011	7296.89472184516	-0.351872070994194	0.0743802995163762	-4.73071597294015	2.23729362426039e-06	0.000151493398199677	Non-Significance	Ube2e3
ENSMUSG00000021219	2928.84175495284	0.621058202301253	0.131287106982131	4.73053460143488	2.23929353709081e-06	0.000151493398199677	Non-Significance	Rgs6
ENSMUSG00000064080	1095.49452118663	1.16402908960495	0.246237053324685	4.72727022147264	2.27558343914374e-06	0.000153440413350316	UP	Fbln2
ENSMUSG00000024620	521.999922459371	0.739176042744076	0.156704535187353	4.71700478777039	2.39342060424816e-06	0.000160855185412481	Non-Significance	Pdgfrb
ENSMUSG00000039115	271.010274142059	0.812238419921535	0.1723123453197	4.71375639635424	2.43191379655717e-06	0.0001629063304179	Non-Significance	Itga9
ENSMUSG00000028048	1737.2102452341	0.400060023376974	0.0849816374287593	4.70760549550892	2.50643574355416e-06	0.000166891178682198	Non-Significance	Gba
ENSMUSG00000034898	549.582002083737	-1.06129486409456	0.225447680579538	-4.70749959088684	2.50773784227081e-06	0.000166891178682198	Down	Filip1
ENSMUSG00000025665	1423.32029382414	-0.511009894351511	0.108601007085684	-4.705388173319	2.53383367618475e-06	0.000168080376097827	Non-Significance	Rps6ka6
ENSMUSG00000100475	32.4761215440064	2.43582799829154	0.518026695569596	4.70212832489884	2.57463597500535e-06	0.000170234264094933	UP	Gm29543
ENSMUSG00000031385	93.5520314650387	-2.16885191012947	0.461660042313546	-4.6979415832927	2.62796565882491e-06	0.000173199891533716	Down	Plxnb3
ENSMUSG00000007682	336.437653492086	-0.841886869358774	0.17946210946227	-4.69116780072047	2.71650059260811e-06	0.000178459239895744	Non-Significance	Dio2
ENSMUSG00000063430	836.246928733965	0.439035898428786	0.0936344405455568	4.68882919437296	2.74772612825622e-06	0.000179932027328214	Non-Significance	Wscd2
ENSMUSG00000071379	3189.32556661861	0.575193417421147	0.122830249637085	4.6828319499522	2.82938468703847e-06	0.00018468740747886	Non-Significance	Hpcal1
ENSMUSG00000017723	99.0885885712182	2.62099836782082	0.559982142035802	4.68050348586517	2.86171245274816e-06	0.000186202697841075	UP	Wfdc2
ENSMUSG00000017344	67.6348345748432	3.70645194677407	0.792547562373226	4.67663030301345	2.9162732038895e-06	0.000188860584578431	UP	Vtn
ENSMUSG00000003228	725.024815451558	-0.504234592022469	0.107827806660602	-4.67629461860052	2.9210486381863e-06	0.000188860584578431	Non-Significance	Grk5
ENSMUSG00000036782	1703.35579364953	-0.839106260166345	0.179533318620992	-4.67381913625603	2.95649715419945e-06	0.000190549505859461	Non-Significance	Klhl13
ENSMUSG00000032338	2927.0559500488	0.399106579179326	0.0854580642314973	4.67020383352221	3.00901013994206e-06	0.000193324170343259	Non-Significance	Hcn4
ENSMUSG00000002847	33.032752029051	2.18687876974566	0.469085399727658	4.66200561990487	3.13142637436619e-06	0.000200558533713716	UP	Pla1a
ENSMUSG00000018589	3728.80445958135	-1.44511263609725	0.31088523410098	-4.64837978000542	3.34552516639909e-06	0.000213601327108437	Down	Glra2
ENSMUSG00000022602	327.325838556778	-1.74085207602741	0.374675723960644	-4.64629001747194	3.37957797664117e-06	0.000215103294831015	Down	Arc
ENSMUSG00000026656	109.894843661305	1.53742941340853	0.331289428564724	4.64074395633231	3.4715706121896e-06	0.00022027223347095	UP	Fcgr2b
ENSMUSG00000022096	256.481428990425	-0.645240672623456	0.139412435054325	-4.62828636751106	3.68703943184428e-06	0.000233219512792602	Non-Significance	Hr
ENSMUSG00000028128	381.375930608228	0.801642346716309	0.173321247674591	4.62518218321036	3.74269284158025e-06	0.000234629403768755	Non-Significance	F3
ENSMUSG00000084375	82.6500470808962	-1.24963661136547	0.270173207394655	-4.62531656419975	3.74026700359107e-06	0.000234629403768755	Down	Gm11637
ENSMUSG00000024617	4421.89153359806	-0.674407361397367	0.1458139633677	-4.62512194183153	3.7437808050812e-06	0.000234629403768755	Non-Significance	Camk2a
ENSMUSG00000033161	25198.0406253021	0.49873974971484	0.107940591335066	4.62050229247554	3.82812113742899e-06	0.000239181476938262	Non-Significance	Atp1a1
ENSMUSG00000021895	497.930527892229	0.876475980477092	0.18992459107041	4.61486306505805	3.93354579445411e-06	0.000245019128434427	Non-Significance	Arhgef3
ENSMUSG00000026072	597.528079997391	1.2560282702547	0.272711047287755	4.60571099977988	4.11058942455949e-06	0.000253243552644014	UP	Il1r1
ENSMUSG00000073102	662.614044560561	-0.684626550575287	0.148654775345863	-4.60547970277054	4.11516124897521e-06	0.000253243552644014	Non-Significance	Drc1
ENSMUSG00000021493	1622.95347671165	0.628975264670901	0.136520420286016	4.6071881653541	4.08150632413017e-06	0.000253243552644014	Non-Significance	Pdlim7
ENSMUSG00000021221	738.645454372022	-0.6814864545415	0.147962479798321	-4.60580584666056	4.10871608552918e-06	0.000253243552644014	Non-Significance	Dpf3
ENSMUSG00000022952	167.601672264323	1.05332247092183	0.22888970783364	4.60187782531227	4.18698794844262e-06	0.00025688994226616	UP	Runx1
ENSMUSG00000028041	2011.34362701876	0.491416729454891	0.106808670205913	4.6009067288967	4.20655769896934e-06	0.000257103869860516	Non-Significance	Adam15
ENSMUSG00000116029	13.8229507762824	3.30098797786619	0.717534737418067	4.6004573795887	4.21564271955719e-06	0.000257103869860516	UP	Gm41414
ENSMUSG00000026814	293.734834098638	0.792319038605931	0.172421929182059	4.59523357826096	4.32264776009603e-06	0.000261289989309237	Non-Significance	Eng
ENSMUSG00000056174	396.739416282429	-1.94781620459949	0.42383869598344	-4.59565448614819	4.31393032405381e-06	0.000261289989309237	Down	Col8a2
ENSMUSG00000057963	1738.28316362736	0.456004245784568	0.0992191720592739	4.59592875369036	4.30825902759574e-06	0.000261289989309237	Non-Significance	Itpk1
ENSMUSG00000025946	254.041945670911	1.36948004609404	0.298276437670843	4.59131152560331	4.40469300585792e-06	0.000263906987691153	UP	Pth2r
ENSMUSG00000026452	243.100338069509	1.41954327124338	0.309148884686517	4.59177872397253	4.39484198851446e-06	0.000263906987691153	UP	Syt2
ENSMUSG00000062760	4628.28969412797	-0.606665108267922	0.13212166367925	-4.59171563068352	4.39617109548813e-06	0.000263906987691153	Non-Significance	Shisal1
ENSMUSG00000024245	2258.03035546613	-0.475580169891751	0.103602719465222	-4.59042168339412	4.42351414484791e-06	0.000264259700273063	Non-Significance	Tmem178
ENSMUSG00000004085	720.221612004947	-0.606589479480154	0.13219581621623	-4.58856790511409	4.46297135174073e-06	0.000265839555939985	Non-Significance	Map3k20
ENSMUSG00000025969	25465.2621652709	-0.408632083206549	0.089170061342724	-4.58261525284789	4.5919646677266e-06	0.000272727994553262	Non-Significance	Nrp2
ENSMUSG00000033777	135.85482440172	1.10500873003927	0.24164480701235	4.57286355002363	4.81103463832619e-06	0.000284910865784471	UP	Tlr13
ENSMUSG00000004035	563.247321847116	-1.15604967490805	0.252941526695822	-4.57042261905167	4.86741626920454e-06	0.000286588420161723	Down	Gstm7
ENSMUSG00000071234	288.460721699232	0.735937191530942	0.161017065138472	4.57055400244719	4.86436547493356e-06	0.000286588420161723	Non-Significance	Syndig1l
ENSMUSG00000047496	3246.49518324942	-1.14282559400854	0.250092083591131	-4.56961922823962	4.88611134430136e-06	0.000286862473779946	Down	Rnf152
ENSMUSG00000114278	32.1038919685458	2.85258894651548	0.624421391424922	4.56837159278913	4.91528047797057e-06	0.000286925986986905	UP	Gm49027
ENSMUSG00000050821	6018.45995110117	-0.610936197987796	0.133730433598127	-4.56841559209864	4.91424896372798e-06	0.000286925986986905	Non-Significance	Fam131a
ENSMUSG00000108601	451.598575451032	0.798791939650941	0.175684864777231	4.54673167585501	5.44853887679958e-06	0.000317148426757528	Non-Significance	Gm44645
ENSMUSG00000038060	111.965546698047	-1.31253574305436	0.288811626668336	-4.54460839473626	5.50374795797675e-06	0.00031945191627677	Down	Dlec1
ENSMUSG00000029265	2806.37792689315	-0.348008806104264	0.0767325631351121	-4.53534707932907	5.75088338073831e-06	0.000332850703546358	Non-Significance	Dr1
ENSMUSG00000033579	18.021707124911	-4.08632740973755	0.901974981046566	-4.53042212434337	5.88659506787412e-06	0.000339743005174396	Down	Fa2h
ENSMUSG00000030103	553.503253907437	0.834052888728473	0.184455300609038	4.52170735118255	6.13428297376455e-06	0.000353040944892912	Non-Significance	Bhlhe40
ENSMUSG00000024030	545.890754404668	0.760201928935873	0.168173357553986	4.52034698000151	6.17383571403408e-06	0.00035431920638604	Non-Significance	Abcg1
ENSMUSG00000039985	527.31861373138	-0.591401876467233	0.130858008156253	-4.51941676936622	6.20102191688166e-06	0.000354882573624115	Non-Significance	Sinhcaf
ENSMUSG00000019990	35.9581796833592	-1.28299246732037	0.284378141025432	-4.51157203114861	6.43489231317355e-06	0.000366898132105584	Down	Pde7b
ENSMUSG00000025355	93.3427271206785	1.39739414572116	0.309771878128825	4.51104262324299	6.4509755328923e-06	0.000366898132105584	UP	Mmp19
ENSMUSG00000018774	692.381333555155	0.682394387281138	0.151295416829205	4.51034407771573	6.47225595337583e-06	0.000366898132105584	Non-Significance	Cd68
ENSMUSG00000050908	1629.23848156887	0.519602163618592	0.115211159721426	4.50999855287421	6.4828067980087e-06	0.000366898132105584	Non-Significance	Tvp23a
ENSMUSG00000032437	5852.7127463127	0.37526567203931	0.083279499352758	4.50609903944965	6.60302774274713e-06	0.000372669778486372	Non-Significance	Stt3b
ENSMUSG00000037169	3961.61481886963	-0.351776776386185	0.0781735511551639	-4.49994622462469	6.79706552082729e-06	0.00038256431310199	Non-Significance	Mycn
ENSMUSG00000034584	34.6214041724569	1.60693877473646	0.357265916760119	4.49787874899754	6.86348193380482e-06	0.000385241207114193	UP	Exph5
ENSMUSG00000000555	1077.69045497427	1.20022659110437	0.266894032828136	4.4970154573566	6.89139798605844e-06	0.000385748362337424	UP	Itga5
ENSMUSG00000024976	4211.78592772839	0.297090247574366	0.0660930222457476	4.49503196373321	6.95594975352634e-06	0.000388297839929772	Non-Significance	Shoc2
ENSMUSG00000050534	107.750760080599	-1.74807129895753	0.389945519606473	-4.48286032551844	7.36491377295431e-06	0.00041000695720771	Down	Htr5b
ENSMUSG00000042757	2071.28098939545	0.396248531025888	0.0888729960973651	4.45859314331855	8.24993461222874e-06	0.000458028299082732	Non-Significance	Tmem108
ENSMUSG00000041329	6091.60489885271	0.397766966471013	0.0892641999482692	4.45606376018078	8.34782136490532e-06	0.00046220687887908	Non-Significance	Atp1b2
ENSMUSG00000051379	1775.0114932268	-0.605451523194771	0.136115315633527	-4.44807786968566	8.6642121916187e-06	0.000478428430505302	Non-Significance	Flrt3
ENSMUSG00000038175	271.497212205986	0.657350110402184	0.14800431374888	4.44142534600385	8.93649510453585e-06	0.000492133508034426	Non-Significance	Mylip
ENSMUSG00000062609	64.5329850181972	-1.45833593823634	0.328427316811068	-4.44036127200488	8.98079836765774e-06	0.000493243794219396	Down	Kcnj15
ENSMUSG00000096883	188.553204614968	-0.958620045926765	0.215939719683761	-4.43929466672756	9.02541759446635e-06	0.000494365433974644	Non-Significance	Shisa8
ENSMUSG00000027489	347.09973815496	-0.951868324245553	0.214748743268533	-4.43247448044567	9.31577314660887e-06	0.000508905243738946	Non-Significance	Necab3
ENSMUSG00000039492	14.4400824588374	-2.50586806475455	0.565425951104152	-4.43182358337311	9.34394556020768e-06	0.000509083071308275	Down	Ccdc27
ENSMUSG00000022425	301.055488105214	-0.936053113844173	0.212028750238969	-4.41474617375797	1.01128577287407e-05	0.000549510096425267	Non-Significance	Enpp2
ENSMUSG00000029641	359.592533363984	0.660561680360423	0.14973578237752	4.41151520279227	1.02649745377964e-05	0.000555716656720177	Non-Significance	Rasl11a
ENSMUSG00000021260	151.142783443108	-0.72634010914783	0.164659384447924	-4.41116740222934	1.02814789408363e-05	0.000555716656720177	Non-Significance	Hhipl1
ENSMUSG00000032340	17378.2214700965	0.366411820196126	0.0831364835961856	4.40735287741875	1.04641631436434e-05	0.000564098462236882	Non-Significance	Neo1
ENSMUSG00000032419	72.340471952403	1.28874629080545	0.292564283617738	4.40500212421457	1.05782841277943e-05	0.000568749797407805	UP	Tbx18
ENSMUSG00000070047	6945.28393013418	-0.382780451514472	0.087123322792888	-4.39354743648183	1.11515842207052e-05	0.000598000045179076	Non-Significance	Fat1
ENSMUSG00000040152	6286.83730222299	0.758296036873128	0.172644100127103	4.39224993101334	1.12183629507065e-05	0.000600006213209123	Non-Significance	Thbs1
ENSMUSG00000047712	892.212395223894	0.419763972027539	0.095605715552023	4.39057403214693	1.13051815960848e-05	0.000601985195802583	Non-Significance	Ust
ENSMUSG00000060429	134.692959726496	-0.949511002599054	0.216285169800606	-4.39008834250823	1.13304620103234e-05	0.000601985195802583	Non-Significance	Sntb1
ENSMUSG00000009739	4746.7003833681	-0.375669262148292	0.0855771127858687	-4.38983333181961	1.13437570546716e-05	0.000601985195802583	Non-Significance	Pou6f1
ENSMUSG00000006342	63.1694741751629	1.46859425269989	0.334703466818351	4.38774735935711	1.14530702728604e-05	0.000606211602965829	UP	Susd2
ENSMUSG00000057193	2172.8158255946	0.389442180155874	0.0887897462269239	4.386116603606	1.15392279161957e-05	0.000607623622566483	Non-Significance	Slc44a2
ENSMUSG00000048218	396.822518378943	-0.545763933796838	0.12441449819557	-4.38665864278085	1.15105219714212e-05	0.000607623622566483	Non-Significance	Amigo2
ENSMUSG00000073535	41.1459788786439	1.54493348711801	0.352461225131962	4.38327219267762	1.16909892110576e-05	0.000613343400891157	UP	Gm5532
ENSMUSG00000107318	8.97044276162615	3.40635575610301	0.777182002842974	4.38295758733781	1.17078912607093e-05	0.000613343400891157	UP	Gm30003
ENSMUSG00000033491	56.5125850288276	-1.16916512108342	0.267089402927365	-4.37742983536255	1.20087001377655e-05	0.000627492973183342	Down	Prss35
ENSMUSG00000053528	17.0814133768613	2.76164997821987	0.633166456044934	4.36164921854907	1.29085712051573e-05	0.000672793414011653	UP	A530021J07Rik
ENSMUSG00000021125	148.977435400552	-0.955390739734126	0.219074633498361	-4.36102858864887	1.29452449327724e-05	0.000672988038731486	Non-Significance	Arg2
ENSMUSG00000006800	8508.90816374354	0.556682646118312	0.127695818617413	4.35944302754483	1.30393894759377e-05	0.00067616184361138	Non-Significance	Sulf2
ENSMUSG00000020628	2346.85640768334	0.342751511038558	0.0786473877664388	4.35807877124204	1.31209162725599e-05	0.00067866693763208	Non-Significance	Trappc12
ENSMUSG00000049625	26.0378184795957	2.04584002272708	0.469790085109397	4.35479608355439	1.33190844898163e-05	0.000687177311139994	UP	Tifab
ENSMUSG00000063200	2314.31459282174	-0.28490280176329	0.0655545187263818	-4.34604367934493	1.38614978018352e-05	0.000713360860426437	Non-Significance	Nol7
ENSMUSG00000110246	60.1619349226226	-2.05761152921858	0.473516982258769	-4.34538064380156	1.39034355258759e-05	0.000713721334746658	Down	C130073E24Rik
ENSMUSG00000024544	529.121159498276	0.937511433160518	0.21584930366766	4.34336093390411	1.4031931471684e-05	0.000718512260395927	Non-Significance	Ldlrad4
ENSMUSG00000110631	2746.79861417565	-0.609470525156849	0.14036979541797	-4.34189223787118	1.41260818179455e-05	0.000721524944056111	Non-Significance	Gm42047
ENSMUSG00000018906	243.832706784557	0.607547549941544	0.140032505435192	4.33861800910734	1.43381488161893e-05	0.000730530469983951	Non-Significance	P4ha2
ENSMUSG00000071719	1052.50904979615	-0.507307673997501	0.117069031534756	-4.33340625908305	1.46819812524389e-05	0.000746187957633282	Non-Significance	Tmem28
ENSMUSG00000108398	24.986762499639	-2.26185804948625	0.522272615148956	-4.33079963199133	1.48568828215511e-05	0.000753203406767025	Down	Gm30191
ENSMUSG00000051980	56.2370830726927	1.65208812912752	0.381712095988725	4.32810001697279	1.50401171614098e-05	0.00076060552902169	UP	Casr
ENSMUSG00000046223	135.814367096225	0.949848972732767	0.219870340990772	4.3200413864489	1.55999941003831e-05	0.000786971554234387	Non-Significance	Plaur
ENSMUSG00000051906	6.78715084065231	6.17738249419894	1.4302452918791	4.31910702959413	1.56661796619629e-05	0.000788363834171342	UP	Cd209f
ENSMUSG00000097929	1141.32033384682	-0.359991704295129	0.0833806810438058	-4.31744739654981	1.57844010109888e-05	0.00079236141782681	Non-Significance	Tunar
ENSMUSG00000032548	369.721351289137	-0.51653600818669	0.119661397007457	-4.31664698143632	1.58417208426482e-05	0.000793289702294475	Non-Significance	Slco2a1
ENSMUSG00000047793	176.403151147372	-1.03260705910218	0.239346900086011	-4.31426961757645	1.60131423433553e-05	0.000799913230359638	Down	Sned1
ENSMUSG00000031970	1726.32513713761	0.33479486806725	0.077619272778043	4.31329560410359	1.60838836427109e-05	0.000801487382205431	Non-Significance	Dbndd1
ENSMUSG00000074912	34.6850850421934	-1.50834878852453	0.350095058020101	-4.30839783073409	1.64441406755834e-05	0.00081744583489743	Down	Gm14207
ENSMUSG00000033060	3760.88227288185	0.472433656289773	0.109782736018464	4.30335108618822	1.68233937728019e-05	0.000834268830514845	Non-Significance	Lmo7
ENSMUSG00000038539	3180.79325859387	0.336788981831658	0.0783064284951787	4.30091102740554	1.70097350589402e-05	0.000839767970654061	Non-Significance	Atf5
ENSMUSG00000022376	239.904500745478	-0.929496321277934	0.216120569060812	-4.30082303279699	1.70164915985895e-05	0.000839767970654061	Non-Significance	Adcy8
ENSMUSG00000009394	9022.45340395913	-0.54293165518773	0.126500788655107	-4.29192308569698	1.77132309798863e-05	0.000872045836506162	Non-Significance	Syn2
ENSMUSG00000046447	2567.7025339698	-0.439936448005427	0.102553201205407	-4.28983632723726	1.7880484362309e-05	0.000878163884630613	Non-Significance	Camk2n1
ENSMUSG00000084989	99.2212907000972	-1.94505690721264	0.4536787677501	-4.2872998374128	1.80858099466622e-05	0.000883998045503002	Down	Crocc2
ENSMUSG00000030970	1457.2993152199	-0.393308958968457	0.0917293557488982	-4.2877109051666	1.80523827130185e-05	0.000883998045503002	Non-Significance	Ctbp2
ENSMUSG00000027273	5235.96317136889	-1.08743387096983	0.253829941303369	-4.28410401620099	1.83477066537773e-05	0.000893452454045117	Down	Snap25
ENSMUSG00000061887	6464.22330272214	0.260715511377945	0.0608597531920951	4.28387395123069	1.83666991678797e-05	0.000893452454045117	Non-Significance	Ssbp3
ENSMUSG00000040972	2568.07550360083	0.586620943838059	0.137215150777712	4.27519075344955	1.90973713372999e-05	0.000926789533948634	Non-Significance	Igsf21
ENSMUSG00000044813	2032.49126144695	0.360206071076938	0.0843917360405407	4.26826236758418	1.97001539754974e-05	0.000953776885955894	Non-Significance	Shb
ENSMUSG00000023034	1234.52457170468	-1.63277758714364	0.382718601438997	-4.26626137586338	1.98775887464078e-05	0.000960092235645053	Down	Nr4a1
ENSMUSG00000067276	86.9189620432593	-1.37612288155406	0.323117752388911	-4.25888974338286	2.05444767123536e-05	0.000985315032183327	Down	Capn6
ENSMUSG00000049288	5291.4038376539	0.40198495906155	0.0943814259862846	4.25915326941517	2.05202735321631e-05	0.000985315032183327	Non-Significance	Lix1l
ENSMUSG00000020893	3282.49225736269	-0.652049710161527	0.153074628416615	-4.25968507587605	2.04715131612245e-05	0.000985315032183327	Non-Significance	Per1
ENSMUSG00000040564	26.5635597167404	2.42219308411225	0.568872904994186	4.25788091302574	2.06373827586558e-05	0.000987452850449875	UP	Apoc1
ENSMUSG00000030772	3952.71299191051	1.019276520868	0.239440325975062	4.2569125176273	2.0726941225516e-05	0.000989420878921769	UP	Dkk3
ENSMUSG00000053164	344.426492780579	0.670803484422129	0.157695570172099	4.25378774869869	2.1018454086621e-05	0.00100099775161714	Non-Significance	Gpr21
ENSMUSG00000029049	216.044961413632	-0.716106582529117	0.168437563551101	-4.25146604730995	2.12375710244068e-05	0.00100908096185967	Non-Significance	Morn1
ENSMUSG00000095620	9.11575101430689	3.47948644685282	0.819042514022308	4.24823667548722	2.15459705052236e-05	0.00102135898698892	UP	2010005H15Rik
ENSMUSG00000002012	3775.78834382913	-0.403079456258506	0.0949612154454631	-4.24467456916659	2.1891088912271e-05	0.00103244838858933	Non-Significance	Pnck
ENSMUSG00000020142	9131.86990927404	0.505760843625075	0.11916346671787	4.24426090944894	2.19315060764411e-05	0.00103244838858933	Non-Significance	Slc1a4
ENSMUSG00000041324	143.322525723087	-0.85351915066097	0.201065273057617	-4.24498541036664	2.1860764431127e-05	0.00103244838858933	Non-Significance	Inhba
ENSMUSG00000010175	5903.91600230603	-0.843485061133957	0.198987833669421	-4.23887755135442	2.24640137535362e-05	0.00105508566666321	Non-Significance	Prox1
ENSMUSG00000046791	592.867229921359	0.578044909100228	0.136411789621761	4.23749963770005	2.26022784276076e-05	0.00105914484072122	Non-Significance	Riox1
ENSMUSG00000032625	2060.74301807534	-1.30577290814558	0.308268115781654	-4.23583511007819	2.27703831808195e-05	0.00106458054637832	Down	Thsd7a
ENSMUSG00000016763	637.71937705389	1.47473214445195	0.348688297887741	4.22937091203084	2.34345700171759e-05	0.00109313173520758	UP	Scube1
ENSMUSG00000001348	78.5901165231072	1.45071267721759	0.343149109181102	4.22764517932045	2.36149801678713e-05	0.0010990379494528	UP	Acp5
ENSMUSG00000021638	333.102613278449	-0.828846337218127	0.196228386317565	-4.22388601757529	2.40125528147082e-05	0.00111500106035751	Non-Significance	Ocln
ENSMUSG00000023186	1451.65520509628	0.962405019155229	0.228195330966327	4.21746148389532	2.47068004469417e-05	0.00114463637172668	Non-Significance	Vwa5a
ENSMUSG00000011008	42.4837511416771	1.41119899780462	0.334860303437786	4.2142917010968	2.50563277131989e-05	0.00115820323870671	UP	Mcoln2
ENSMUSG00000027793	78.3220966973288	-1.63647150046754	0.38891253169949	-4.20781375523285	2.57853245454299e-05	0.00118653145447676	Down	Ccna1
ENSMUSG00000087211	9.52697501787968	4.14038397530228	0.983926319528813	4.20802238249409	2.57615354823594e-05	0.00118653145447676	UP	Lhx1os
ENSMUSG00000012443	695.02341407369	-0.703593967251057	0.167325843189487	-4.20493304464796	2.61159457695687e-05	0.00119904469217541	Non-Significance	Kif11
ENSMUSG00000070003	3243.93228772007	0.394999767435571	0.094123962722066	4.1965909212933	2.70962712477108e-05	0.00124126438982506	Non-Significance	Ssbp4
ENSMUSG00000030691	5304.07249207808	0.386150935325472	0.0920474316603724	4.19512992769048	2.72715215210054e-05	0.00124649766486725	Non-Significance	Fchsd2
ENSMUSG00000021379	1582.25305857914	-0.760170822401074	0.181300298010863	-4.19288236556305	2.75432287297387e-05	0.00125330892244386	Non-Significance	Id4
ENSMUSG00000054364	15123.8035953	0.359100053939623	0.0856440433727341	4.19293671571264	2.75366280932215e-05	0.00125330892244386	Non-Significance	Rhob
ENSMUSG00000039156	1989.91676112977	0.28390068423068	0.0677392010742829	4.19108403595363	2.7762479928775e-05	0.00126047828316622	Non-Significance	Stim2
ENSMUSG00000051495	2989.47848448909	-0.743001422857865	0.177504495405545	-4.18581749808831	2.84141586001157e-05	0.00128720548638351	Non-Significance	Irf2bp2
ENSMUSG00000083985	4.82331078868497	5.68503859663177	1.35914143936969	4.18281602779197	2.87920376925422e-05	0.00130143832322197	UP	Gm12468
ENSMUSG00000024095	4759.89865394878	-0.264276423899966	0.0632084006369589	-4.18103323667139	2.90187438584197e-05	0.00130879018934078	Non-Significance	Hnrnpll
ENSMUSG00000021403	39.8907444886258	1.49561177902639	0.35817758509781	4.17561522901544	2.9718177409761e-05	0.0013373834419798	UP	Serpinb9b
ENSMUSG00000060424	1068.37500701389	0.803326532849443	0.192708484349888	4.1686100929054	3.06462726276221e-05	0.00137611867264824	Non-Significance	Pantr1
ENSMUSG00000013643	7.26234413745114	5.53042514204534	1.32712162191963	4.16723309356213	3.08319187025179e-05	0.00138141870835777	UP	Lypd8
ENSMUSG00000052133	667.635145864567	-1.15323901791116	0.277524291894667	-4.15545251926583	3.24644360844388e-05	0.00145138051124982	Down	Sema5b
ENSMUSG00000056972	144.187614685587	-1.5950910538033	0.38420206243057	-4.15169831133208	3.30017119671794e-05	0.0014721789895228	Down	Magel2
ENSMUSG00000031503	3501.96821969317	0.781081162328897	0.188264852941459	4.14884217699292	3.34161080553405e-05	0.00148741721934349	Non-Significance	Col4a2
ENSMUSG00000051855	2156.88349663478	-0.401453974450923	0.0968225512370766	-4.14628585305438	3.37911921497423e-05	0.00150084314524214	Non-Significance	Mest
ENSMUSG00000039621	4068.46665115573	0.691094571944641	0.166851849829114	4.14196529827175	3.4434245188807e-05	0.00152608690553691	Non-Significance	Prex1
ENSMUSG00000032528	83.9624157219202	0.910174823148576	0.219826469711438	4.14042414611555	3.46664231681887e-05	0.00153277763991369	Non-Significance	Vipr1
ENSMUSG00000023978	22.2869599424676	2.10124314507309	0.507550439116621	4.13996912056712	3.47352575635083e-05	0.00153277763991369	UP	Prph2
ENSMUSG00000079110	111.177681781113	-1.4571389954976	0.352292242311002	-4.13616543452365	3.53157629826677e-05	0.00155503524460966	Down	Capn3
ENSMUSG00000050370	48.1892880372308	1.49375378947869	0.361250101092836	4.13495742965845	3.55020439539333e-05	0.00155987582800604	UP	Ch25h
ENSMUSG00000014773	758.937657505534	0.526805359207989	0.127453182967154	4.13332446427605	3.57553397406894e-05	0.00156763379021894	Non-Significance	Dll1
ENSMUSG00000025085	5395.51891850187	0.446200799937513	0.107984668177993	4.13207548317907	3.59502313999278e-05	0.00157280337844095	Non-Significance	Ablim1
ENSMUSG00000029869	2480.12797262687	0.641775566876583	0.155346261281565	4.13125852905701	3.60782545602623e-05	0.00157503166436051	Non-Significance	Ephb6
ENSMUSG00000041797	197.309149772137	-1.01160910695222	0.245188587422575	-4.12584091937667	3.69382543237802e-05	0.00160913747140545	Down	Abca9
ENSMUSG00000039059	260.313363866247	0.654302014804178	0.158646064384219	4.12428771771828	3.71883794720672e-05	0.00161658676807193	Non-Significance	Hrh3
ENSMUSG00000056854	133.516235195272	-0.879680964431746	0.213324719848494	-4.12367101691969	3.72881372718369e-05	0.00161748181019299	Non-Significance	Pou3f4
ENSMUSG00000026670	1885.83162492403	-0.380576918371513	0.0923656439604091	-4.12032983318603	3.78330404078672e-05	0.00163764162833291	Non-Significance	Uap1
ENSMUSG00000107008	133.682048740958	-0.891501309971179	0.216643496530817	-4.11506149156138	3.87076210489313e-05	0.0016719564601495	Non-Significance	Gm2762
ENSMUSG00000023092	5341.9926719251	-0.333988217858118	0.0812044358733645	-4.11293070712246	3.9066767575909e-05	0.00168050280445308	Non-Significance	Fhl1
ENSMUSG00000041930	201.424873264841	-0.904204463566668	0.21984533755018	-4.11291171167223	3.90699834621512e-05	0.00168050280445308	Non-Significance	Fam222a
ENSMUSG00000046805	2049.44580065233	0.507947773140762	0.123543197564994	4.11149932292741	3.93098027891573e-05	0.00168726592601948	Non-Significance	Mpeg1
ENSMUSG00000030468	31.2471350530369	1.95443022921497	0.475591206725028	4.10947511555855	3.96559442474692e-05	0.0016985547105242	UP	Siglecg
ENSMUSG00000020015	3486.58202019116	0.580149663113077	0.141221203941179	4.10809175196324	3.98941626094635e-05	0.00170518333948525	Non-Significance	Cdk17
ENSMUSG00000044408	1805.62447594064	-0.411794323480103	0.100337310127379	-4.10409969090587	4.05892421968129e-05	0.00172766418192309	Non-Significance	Sptssa
ENSMUSG00000051316	816.856758135913	-0.462422014167655	0.112661983760345	-4.10450800468171	4.05176243044443e-05	0.00172766418192309	Non-Significance	Taf7
ENSMUSG00000021186	390.733189887724	0.601168782463541	0.146578579981041	4.10134129107609	4.10762193705671e-05	0.00174475725147621	Non-Significance	Fbln5
ENSMUSG00000085564	26.0628743759871	1.79654632449754	0.438208864561584	4.09974893204164	4.13598583857327e-05	0.00175316030431308	UP	Gm12198
ENSMUSG00000036432	973.183378246072	-0.561111340552928	0.137248105976558	-4.08829933615818	4.34547203112843e-05	0.00183814366600383	Non-Significance	Siah2
ENSMUSG00000039982	8090.79396495293	0.42168386295023	0.103275583885175	4.08309347753551	4.44401364333466e-05	0.0018759430319622	Non-Significance	Dtx4
ENSMUSG00000022419	263.90564652556	1.04431784307626	0.255837923631857	4.08195090177092	4.46592327640549e-05	0.00188130471052042	UP	Deptor
ENSMUSG00000067578	40.0652731659631	2.16840479007486	0.531438751529106	4.08025343247123	4.49866260410909e-05	0.00188731366867665	UP	Cbln4
ENSMUSG00000044243	23.05350341959	-1.61555669478412	0.395940631529703	-4.08030034336833	4.4977547766216e-05	0.00188731366867665	Down	Bhlha9
ENSMUSG00000037362	618.859490774314	1.45110357163332	0.356030000545636	4.07579015647395	4.58583600360962e-05	0.00191994293831451	UP	Ccn3
ENSMUSG00000037364	4541.17015817943	0.295303915639129	0.0727328138047488	4.06011950028322	4.90476065877685e-05	0.00204926717831227	Non-Significance	Srrt
ENSMUSG00000046607	3128.82621198412	-0.572711227773355	0.141116784931499	-4.05842032222717	4.94057844191513e-05	0.00206001955401567	Non-Significance	Hrk
ENSMUSG00000027422	2905.49589568538	0.373621236216857	0.0921271571014656	4.05549512187122	5.0028216623528e-05	0.00208172402003116	Non-Significance	Rrbp1
ENSMUSG00000100789	228.169629990217	-0.759306003662025	0.187285180699051	-4.05427701662181	5.02895942535491e-05	0.00208834695161435	Non-Significance	Gm29508
ENSMUSG00000020867	29.2700853050955	1.36351577417098	0.336462700201625	4.05250202579333	5.06727851087164e-05	0.0020999912222235	UP	Spata20
ENSMUSG00000053091	1022.64481328606	-0.374373912328	0.0924789683001441	-4.04820597817392	5.1611716793188e-05	0.00213026057737702	Non-Significance	Lins1
ENSMUSG00000058145	828.125743659435	-1.26911738466607	0.313464660421672	-4.04867771364994	5.15078154552194e-05	0.00213026057737702	Down	Adamts17
ENSMUSG00000035172	954.991530222609	-0.388797066525663	0.0960662726051268	-4.04717551729923	5.18393705455365e-05	0.00213104663906611	Non-Significance	Plekhh3
ENSMUSG00000035493	139.179744777543	0.810163094510481	0.2001761842662	4.04725016355143	5.18228474627541e-05	0.00213104663906611	Non-Significance	Tgfbi
ENSMUSG00000030889	201.756103055605	-0.983538442790056	0.243106907088141	-4.04570340913211	5.21662462302257e-05	0.00214017786491916	Non-Significance	Vwa3a
ENSMUSG00000022620	1728.46713713363	0.390406505395069	0.0965166076033725	4.04496713145384	5.23304655543651e-05	0.00214261270890027	Non-Significance	Arsa
ENSMUSG00000018341	25.0309519661733	-1.67765515365529	0.414978947436001	-4.04274762375512	5.28284737457088e-05	0.00215867709419715	Down	Il12rb2
ENSMUSG00000036206	2102.44181118429	-0.48721021121961	0.120619880109563	-4.03921982659126	5.36292856266514e-05	0.00218702581764095	Non-Significance	Sh3bp4
ENSMUSG00000030029	2531.12234307262	0.723067394075596	0.179108455898164	4.03703661253555	5.41306236720674e-05	0.00219869338418292	Non-Significance	Lrig1
ENSMUSG00000002897	561.426381798497	0.547899974708213	0.135714113310309	4.0371628369663	5.41015178460281e-05	0.00219869338418292	Non-Significance	Il17ra
ENSMUSG00000092569	70.9220075654909	1.42716397975149	0.353731714474246	4.03459435881426	5.46967068114452e-05	0.00221727860489015	UP	Gm20544
ENSMUSG00000029084	91.500206446481	1.64304765515959	0.407368436690179	4.03332096249076	5.49940837937734e-05	0.00222491906136749	UP	Cd38
ENSMUSG00000037892	549.26520555015	1.09568250927669	0.271747854570169	4.03198218808301	5.53083799001941e-05	0.00223321246984361	UP	Pcdh18
ENSMUSG00000043004	25990.6017858648	-0.377058537738869	0.0936892785019381	-4.02456443008117	5.70808653401004e-05	0.00230023502911951	Non-Significance	Gng2
ENSMUSG00000036699	7159.24430308834	0.579196464275186	0.143937068049639	4.02395624784743	5.72285535093176e-05	0.00230164680462376	Non-Significance	Zcchc12
ENSMUSG00000037251	1947.76315809614	0.33521975590263	0.0833213411928812	4.02321603449261	5.74087918369208e-05	0.00230435957960733	Non-Significance	Pomk
ENSMUSG00000006369	3421.47652539605	0.550174229242232	0.136767104314478	4.02270876465424	5.75326198909879e-05	0.00230480187645642	Non-Significance	Fbln1
ENSMUSG00000074923	10418.1322468696	-0.7969316857065	0.198164880131259	-4.02155863934434	5.78143110204367e-05	0.00231155418485037	Non-Significance	Pak6
ENSMUSG00000027452	323.7938345352	-0.759802467219455	0.189159448493084	-4.01673018859133	5.90112212141195e-05	0.00235194912535884	Non-Significance	Acss1
ENSMUSG00000032228	3483.89148534725	-0.508389764334231	0.126573556540543	-4.01655589231537	5.90548627727025e-05	0.00235194912535884	Non-Significance	Tcf12
ENSMUSG00000038067	8.80730378099105	2.94174752996081	0.735594874747511	3.99914087352845	6.35728333896204e-05	0.0025269582859598	UP	Csf3
ENSMUSG00000035606	93.5860822600824	-1.23552560109102	0.309118063698637	-3.99693756588599	6.41672159423401e-05	0.00254563182314165	Down	Ky
ENSMUSG00000036825	4114.71595184937	-0.471099723566288	0.117979742015072	-3.99305605792989	6.5227140019831e-05	0.00258160005021802	Non-Significance	Ssx2ip
ENSMUSG00000024921	5948.72165577749	-0.415108656305927	0.103967034016035	-3.99269499447202	6.53265736362741e-05	0.00258160005021802	Non-Significance	Smarca2
ENSMUSG00000059854	265.615239844668	-0.987630606992841	0.247707558414913	-3.98708304790017	6.68906163387095e-05	0.00263830537145979	Non-Significance	Hydin
ENSMUSG00000022887	2397.49992049468	0.422523266139453	0.106165482676404	3.97985536812675	6.89572083742809e-05	0.00271457557667617	Non-Significance	Masp1
ENSMUSG00000026235	11500.4274459394	-0.310463234297128	0.078098118517335	-3.97529723111341	7.0291411411206e-05	0.00276177658950452	Non-Significance	Epha4
ENSMUSG00000003546	1063.33745402747	0.390750396242341	0.0983830121948876	3.97172629222107	7.13536754118115e-05	0.00279813232694572	Non-Significance	Klc4
ENSMUSG00000040472	1518.11834405215	0.3379254888223	0.0851386316062767	3.96912050906615	7.21383943848516e-05	0.00282348570053047	Non-Significance	Rabggta
ENSMUSG00000040373	805.672937537334	0.739171830369686	0.186392694589686	3.96566953440346	7.31902084068412e-05	0.00285917619112844	Non-Significance	Cacng5
ENSMUSG00000031654	1294.49640089108	0.594051141481626	0.150048993600823	3.95904782315294	7.52491693662895e-05	0.00293399957886004	Non-Significance	Cbln1
ENSMUSG00000033610	1196.74232754295	-0.543800450073523	0.137424323676497	-3.95709024083431	7.58682753756241e-05	0.00295250425561786	Non-Significance	Pank1
ENSMUSG00000013523	218.721184960673	-4.25895905112725	1.07784885864459	-3.95135089393047	7.77112838748224e-05	0.00301847764419486	Down	Bcas1
ENSMUSG00000025475	1047.75130382294	-0.620549144579972	0.157109355061596	-3.94979117784986	7.82194044317515e-05	0.00303244905492432	Non-Significance	Adgra1
ENSMUSG00000024592	366.038835546659	0.537058935538725	0.136170573417624	3.94401611199513	8.01282710132336e-05	0.00310056951718064	Non-Significance	C330018D20Rik
ENSMUSG00000026238	33024.3199030303	-0.361632865937229	0.0918479202830579	-3.93730053791904	8.24033767485561e-05	0.00318257729744754	Non-Significance	Ptma
ENSMUSG00000026360	3018.9980290853	-1.30590854850478	0.331767249504048	-3.93621899225121	8.27754431659999e-05	0.00319091524400857	Down	Rgs2
ENSMUSG00000045103	818.362550414535	-0.67073522796737	0.170477327257242	-3.93445415152047	8.33859836273738e-05	0.00320839742277001	Non-Significance	Dmd
ENSMUSG00000038533	2876.75511918795	0.330952903986649	0.084161397671964	3.93235988400055	8.41160097559323e-05	0.00322483520222855	Non-Significance	Cbfa2t2
ENSMUSG00000054204	210.943515030836	-1.30273170205574	0.331288061563851	-3.93232311453112	8.41288807590337e-05	0.00322483520222855	Down	Alkal2
ENSMUSG00000021999	14.8410014129847	2.85395073391787	0.726117958253811	3.93042301388762	8.47965421531333e-05	0.00324434110998252	UP	Cpb2
ENSMUSG00000029328	9995.63368793591	-0.314875156400054	0.0801319765690862	-3.92945700183225	8.5137898374374e-05	0.00325131290034923	Non-Significance	Hnrnpdl
ENSMUSG00000040998	1124.93503606481	-0.798915398639233	0.203701304743574	-3.92199450879775	8.78189940841998e-05	0.00333196071911211	Non-Significance	Npnt
ENSMUSG00000036526	13.6839269302998	2.12797819904773	0.542607023248695	3.92176678124641	8.79020521561072e-05	0.00333196071911211	UP	Card11
ENSMUSG00000050627	5978.33157026875	0.247731857481723	0.0631672377990688	3.92184091173566	8.78750067237169e-05	0.00333196071911211	Non-Significance	Gpd1l
ENSMUSG00000022367	60.5566714189128	1.4545975916349	0.370879176426283	3.92202551151862	8.78076923335593e-05	0.00333196071911211	UP	Has2
ENSMUSG00000020086	2323.64637904417	-0.615324766327936	0.156994151271487	-3.91941203761067	8.87652498383246e-05	0.00335844966564224	Non-Significance	H2afy2
ENSMUSG00000038242	83.9092416841296	1.14610346990508	0.292503850763644	3.91825087742581	8.91938479513262e-05	0.0033684279251267	UP	Aox4
ENSMUSG00000004151	1206.83169606231	-0.643971495980297	0.164432868415975	-3.91631856929726	8.99114225015798e-05	0.0033892624965494	Non-Significance	Etv1
ENSMUSG00000084910	367.41760960029	0.639508948536744	0.16339846489814	3.91380022410495	9.0854812687301e-05	0.00341851690242034	Non-Significance	C630043F03Rik
ENSMUSG00000028954	3235.60411971938	0.237268215853311	0.0606332443097255	3.91317038292233	9.10922131067628e-05	0.00342114890805932	Non-Significance	Nub1
ENSMUSG00000060530	201.374965982449	0.644395172532765	0.164733739601674	3.91173765672359	9.16344219584427e-05	0.00343519793584026	Non-Significance	A930017M01Rik
ENSMUSG00000029449	1612.7217415271	0.364972886672474	0.0933457854488398	3.90990214413596	9.23335185003282e-05	0.00345506614739964	Non-Significance	Rhof
ENSMUSG00000020323	35.3850213764211	1.4800283585595	0.378582837393167	3.90939105626296	9.25290726557365e-05	0.00345605390023647	UP	Prss57
ENSMUSG00000044393	26.6826427322612	-2.03320999181866	0.520258620940748	-3.9080755416261	9.30342200121768e-05	0.00346858056399413	Down	Dsg2
ENSMUSG00000028634	1855.70158123747	0.725937329968694	0.18577880727389	3.90753574436754	9.32422506258163e-05	0.00347000441263397	Non-Significance	Hivep3
ENSMUSG00000043336	146.750028440075	1.17066755971821	0.299782522484161	3.90505607203989	9.42035399436195e-05	0.00349940459016016	UP	Filip1l
ENSMUSG00000031479	2125.89462973227	-0.393204751531725	0.100949678319713	-3.89505700341536	9.81756385722361e-05	0.00363374360809666	Non-Significance	Vps36
ENSMUSG00000032578	537.191400671369	0.631298773032475	0.162065236431715	3.89533737729415	9.80621380553742e-05	0.00363374360809666	Non-Significance	Cish
ENSMUSG00000042401	3013.76270108379	1.36912800737016	0.351564820129081	3.89438285340231	9.84490547764275e-05	0.003637274210013	UP	Crtac1
ENSMUSG00000024008	1618.25019797505	0.404132336143193	0.103973965071673	3.88686086814724	0.00010154891841213	0.00374502879436504	Non-Significance	Cpne5
ENSMUSG00000038080	1283.1734887913	-0.488140443981978	0.125795639675718	-3.88042419626252	0.000104274441030552	0.00383861460305443	Non-Significance	Kdm1b
ENSMUSG00000096847	5398.12039727864	-0.595112561553355	0.153385124710539	-3.87985838050738	0.000104517300851694	0.0038406348447859	Non-Significance	Tmem151b
ENSMUSG00000028194	7155.4811502186	0.500410371062128	0.12912667526181	3.87534465707821	0.000106473887558553	0.00390550807308581	Non-Significance	Ddah1
ENSMUSG00000020134	2961.67939424225	-0.418061503879846	0.107925982943255	-3.87359459213498	0.000107241754492501	0.0039266241685238	Non-Significance	Peli1
ENSMUSG00000060371	5048.50102495911	0.593936789454781	0.153477591361672	3.86985998532621	0.000108897876117629	0.00397302233385587	Non-Significance	Caln1
ENSMUSG00000055125	152.634938601494	-1.54617656557627	0.399514353075074	-3.87014021818064	0.000108772773485328	0.00397302233385587	Down	M5C1000I18Rik
ENSMUSG00000114401	62.595042715727	-0.951546593210641	0.245967385097775	-3.86858848311287	0.000109467212309046	0.00398667489248864	Non-Significance	Gm38604
ENSMUSG00000037747	6260.72448615819	0.425901017832185	0.110167067512058	3.86595583825964	0.000110654961360661	0.00402276070384284	Non-Significance	Phyhipl
ENSMUSG00000071226	194.743028763037	-0.620299299822044	0.16055016620523	-3.86358553518481	0.000111734742946116	0.00405480023646909	Non-Significance	Cecr2
ENSMUSG00000026514	3350.35197400268	0.598695674667342	0.15502592744365	3.86190674385716	0.000112505513749523	0.0040755321833626	Non-Significance	Cnih3
ENSMUSG00000016262	2407.83322709763	0.380895878553351	0.0987531866641139	3.85704898667099	0.000114764169283576	0.0041499942347482	Non-Significance	Sertad4
ENSMUSG00000071550	203.778242235062	-1.15408590478999	0.299678992187411	-3.8510737651849	0.000117601067156278	0.00424506608316238	Down	Cfap44
ENSMUSG00000031078	9237.51006893736	0.245210039378899	0.0636824223303607	3.85051369602182	0.000117870338130275	0.00424728197238034	Non-Significance	Cttn
ENSMUSG00000104868	197.283398982538	-1.12632956469013	0.292626430241726	-3.84903565873977	0.000118583745766543	0.00426546568619056	Down	Gm9954
ENSMUSG00000042429	3378.80245083231	0.70103849265467	0.182481382063616	3.84169872414863	0.000122185754082316	0.00437833750895644	Non-Significance	Adora1
ENSMUSG00000003518	2848.17618327091	-0.358035581858496	0.0932163339104693	-3.84091035163832	0.00012257887793662	0.00437833750895644	Non-Significance	Dusp3
ENSMUSG00000041773	37552.3144105881	-0.305655723230615	0.0795773733383541	-3.84098783872899	0.000122540186035516	0.00437833750895644	Non-Significance	Enc1
ENSMUSG00000024049	75.8762227581199	1.29947434943305	0.338215874831767	3.84214475467606	0.000121963866667813	0.00437833750895644	UP	Myom1
ENSMUSG00000055541	220.570628047061	0.720099632784525	0.187554522402104	3.83941492618706	0.00012332785374821	0.0043974020592141	Non-Significance	Lair1
ENSMUSG00000043557	5888.91325019026	1.04263009030739	0.271761470501406	3.83656332291591	0.00012476803605234	0.00444100303934732	UP	Mdga1
ENSMUSG00000067780	127.879729338763	-1.08968436572384	0.284262398439654	-3.83337497926294	0.000126397053578024	0.00447559480355737	Down	Pi15
ENSMUSG00000031510	4.70535098185704	5.64235191673702	1.4719012335379	3.8333767158921	0.000126396160851776	0.00447559480355737	UP	1700128E19Rik
ENSMUSG00000005125	2618.13254157809	0.855461146253347	0.223140942172644	3.83372561719972	0.000126216926205837	0.00447559480355737	Non-Significance	Ndrg1
ENSMUSG00000024378	2790.0014601766	-0.382002734941796	0.0996772944219988	-3.83239470088875	0.000126901922059431	0.00448569752525301	Non-Significance	Stard4
ENSMUSG00000043648	41.3813329141617	-1.56633861099351	0.409042411571914	-3.82928167515492	0.000128517841317622	0.00453497066659817	Down	Pld6
ENSMUSG00000021943	198.940535628055	-0.636858366121052	0.166441522772706	-3.82631903092326	0.000130073693369435	0.00458195798143264	Non-Significance	Gdf10
ENSMUSG00000075256	34.0113665828807	-1.18075096654206	0.308919398111206	-3.82219754978613	0.000132267658419839	0.00464420136184744	Down	Cerkl
ENSMUSG00000033208	126.716695795533	-1.62855532065575	0.426084012039723	-3.82214604312336	0.00013229529600094	0.00464420136184744	Down	S100b
ENSMUSG00000047261	36930.664928767	0.471794287640074	0.123467567534161	3.82120015047301	0.000132803814141405	0.00465405613503096	Non-Significance	Gap43
ENSMUSG00000053166	409.906504250244	1.27609237425918	0.334099492144234	3.81949809641818	0.000133723491510791	0.00467826139564548	UP	Cdh22
ENSMUSG00000025473	434.96950650671	0.881873725250357	0.23096647136565	3.81818936764305	0.000134434719270237	0.00469510384514567	Non-Significance	Adam8
ENSMUSG00000030156	139.989588141072	-0.804610664075157	0.210847257175397	-3.81608314404501	0.00013558683315636	0.00472726038944982	Non-Significance	Cd69
ENSMUSG00000024410	1832.27469577678	0.608548198487485	0.159580299052886	3.81342936502335	0.000137051708182504	0.00477019327065885	Non-Significance	Rmc1
ENSMUSG00000042761	33.3159243598791	1.78276781031344	0.467736176966928	3.81148155328489	0.000138136365725921	0.00479976885739166	UP	Mrap2
ENSMUSG00000073600	182.100151770879	-0.642499080456569	0.168800015624685	-3.80627382099964	0.000141076187831827	0.0048935952353006	Non-Significance	Prob1
ENSMUSG00000028059	3770.74042689864	0.320060611292042	0.0842588563814315	3.79853970297388	0.000145551116138756	0.00504026246412022	Non-Significance	Arhgef2
ENSMUSG00000024143	1566.37541076497	0.38250264113775	0.100791143741201	3.79500248672533	0.000147641976409713	0.00509539395274804	Non-Significance	Rhoq
ENSMUSG00000064337	13187.7159275391	-0.313523300347189	0.0826143763464128	-3.7950210872808	0.000147630907966127	0.00509539395274804	Non-Significance	mt-Rnr1
ENSMUSG00000064267	61.6264579942502	0.986342213328984	0.260117122230207	3.7919157526895	0.000149489630511638	0.00515045976557046	Non-Significance	Hvcn1
ENSMUSG00000039221	1005.77689870075	-0.377366498809764	0.099604932192035	-3.78863265608388	0.000151478701562519	0.00521020429566302	Non-Significance	Rpl22l1
ENSMUSG00000063446	4371.67726232999	-0.458368197151712	0.121001489850323	-3.78812027619419	0.000151791366543736	0.00521218388210935	Non-Significance	Plppr1
ENSMUSG00000009216	2564.5402085373	-1.03184217616705	0.272557544091228	-3.78577734697259	0.000153228827421065	0.00525271505543586	Down	Fam163b
ENSMUSG00000026339	2348.03365405612	0.526202071681107	0.13903451339273	3.78468668563428	0.000153902344532277	0.0052669661660619	Non-Significance	Ccdc93
ENSMUSG00000034751	2140.83970917986	0.46276772580034	0.122375297014159	3.78154527172912	0.000155857870379424	0.0053174326514684	Non-Significance	Mast4
ENSMUSG00000024065	2182.17914059192	-0.564987609453413	0.149409044996085	-3.78148196762932	0.000155897516432361	0.0053174326514684	Non-Significance	Ehd3
ENSMUSG00000020069	1680.85436300992	-0.395465336215566	0.104672934606989	-3.77810498674182	0.000158026262182286	0.00538105760441047	Non-Significance	Hnrnph3
ENSMUSG00000046997	467.110256911047	-0.459264387007461	0.121601412389981	-3.77680142015605	0.000158855285123474	0.00540028673936388	Non-Significance	Spsb4
ENSMUSG00000037016	383.725278720019	-0.655990874032136	0.173745854874114	-3.7755771181271	0.000159637624197122	0.0054178676079259	Non-Significance	Frem2
ENSMUSG00000027399	12.6608353193842	2.96397777594548	0.786467916461335	3.76872052108841	0.000164086483566302	0.00555962014219421	UP	Il1a
ENSMUSG00000091002	1102.78364621904	0.935268796725873	0.248451320487243	3.76439454977215	0.000166953101951166	0.00564738216219249	Non-Significance	Tcerg1l
ENSMUSG00000040026	2218.40377190748	2.1753804604021	0.577976689119355	3.76378580893402	0.000167360246921502	0.00565179703281522	UP	Saa3
ENSMUSG00000001985	4073.83986546177	1.19775072572024	0.318421523940743	3.76152563713982	0.000168880107350155	0.00569371200209738	UP	Grik3
ENSMUSG00000027115	472.720294206413	-0.669141442583406	0.178041094947379	-3.75835389453865	0.000171034862429661	0.00575192240694895	Non-Significance	Kif18a
ENSMUSG00000043939	25.4505846132698	1.68825412164685	0.449223992590283	3.75815662006868	0.000171169733416131	0.00575192240694895	UP	A530064D06Rik
ENSMUSG00000022637	2139.23499920476	-0.359324428773008	0.0956543518710268	-3.75648803995342	0.000172314502492509	0.00578088275931766	Non-Significance	Cblb
ENSMUSG00000029762	210.840945808066	1.06703078046019	0.284373057183107	3.7522217858112	0.00017527429641031	0.00585825660403192	UP	Akr1b8
ENSMUSG00000030329	2451.29755267929	0.391116794434801	0.104244262867033	3.75192632839357	0.000175481035762691	0.00585825660403192	Non-Significance	Pianp
ENSMUSG00000022003	802.301218930382	0.398519353233798	0.106212690938889	3.7520879069253	0.000175367946603827	0.00585825660403192	Non-Significance	Slc25a30
ENSMUSG00000031523	1659.58997694603	-0.725606378671163	0.193509411841813	-3.74972137925942	0.000177031154019486	0.0059003646130051	Non-Significance	Dlc1
ENSMUSG00000053129	6.33223398783597	-3.63036042929654	0.968279298397639	-3.74929055625196	0.000177335530049064	0.00590088308539482	Down	Gsx1
ENSMUSG00000033430	2114.62980106836	-0.535996949601808	0.143249336847035	-3.74170632408693	0.00018277503060053	0.0060719945531698	Non-Significance	Terf2ip
ENSMUSG00000005251	52.4373220176714	1.3806899073401	0.369305403740232	3.73861279406373	0.000185038469249645	0.00613720935915502	UP	Ripk4
ENSMUSG00000028753	63.2140055684527	-2.1269179272847	0.569407987003444	-3.73531452988179	0.000187480713575257	0.00620233424551846	Down	Vwa5b1
ENSMUSG00000075232	4079.62611931901	-0.311807582509896	0.0834794410182085	-3.73514219437436	0.00018760915098284	0.00620233424551846	Non-Significance	Amd1
ENSMUSG00000074676	30.8718128950438	1.61023252291293	0.431747792010331	3.72956747599164	0.000191808737884747	0.0063240660743531	UP	Foxs1
ENSMUSG00000021115	1071.03925930111	-0.391101643781241	0.104868901279044	-3.72943397910279	0.000191910379624048	0.0063240660743531	Non-Significance	Vrk1
ENSMUSG00000023949	92.512670177294	-1.29444901646906	0.347272882552774	-3.72746932312615	0.000193412093888272	0.00636328903418885	Down	Tcte1
ENSMUSG00000036615	2484.54503487194	0.361112544837295	0.0969261876336111	3.72564477829593	0.000194816595528793	0.00639919270618774	Non-Significance	Rfxap
ENSMUSG00000047259	47.9568676325012	1.19336037586915	0.320439227921558	3.72413946822166	0.000195982565557643	0.00642715858251718	UP	Mc4r
ENSMUSG00000090129	23.7739888006857	-1.89900190248774	0.510646983496383	-3.71881547108207	0.000200159201761371	0.00655361001792718	Down	Olfr287
ENSMUSG00000052273	38.5876761463147	-1.82581729231977	0.491251778478155	-3.71666296654631	0.000201871447859935	0.00658855519365228	Down	Dnah3
ENSMUSG00000020462	3012.38773563528	-0.334366785150009	0.0899549596479949	-3.7170466915713	0.000201565202898237	0.00658855519365228	Non-Significance	Cfap36
ENSMUSG00000021136	543.055721446468	0.528494491193448	0.142216423134833	3.71612841572025	0.000202298793193091	0.00659197231854552	Non-Significance	Smoc1
ENSMUSG00000061535	18.6365350209324	2.60559311614514	0.701512511073765	3.71425038757599	0.000203806925541142	0.00662280710605308	UP	C1qtnf7
ENSMUSG00000022836	216.303780731085	0.838001213776743	0.225624373093862	3.71414312330576	0.000203893381122186	0.00662280710605308	Non-Significance	Mylk
ENSMUSG00000097393	38.2009812440716	1.78120978309815	0.479636141847988	3.71366881618914	0.000204276088361028	0.00662470597032406	UP	D030068K23Rik
ENSMUSG00000041708	5685.99691181001	1.11456841146295	0.300177657660433	3.7130292112672	0.000204793239087054	0.0066309519299328	UP	Mpped1
ENSMUSG00000039199	514.195136040912	-0.436106959833883	0.117507642342925	-3.71130720639585	0.000206191680492932	0.00666566807618843	Non-Significance	Zdhhc1
ENSMUSG00000049929	179.725812042725	-0.840059006977928	0.22651022068559	-3.70870243486267	0.000208324073056045	0.0067239638808974	Non-Significance	Lpar4
ENSMUSG00000043496	271.314874270461	-0.612656110746211	0.165360935486298	-3.70496277699745	0.000211421777990453	0.00680245408838259	Non-Significance	Tril
ENSMUSG00000110727	45.8362501552579	1.3013256912121	0.35120477131588	3.70531894067483	0.000211124900371997	0.00680245408838259	UP	Gm48784
ENSMUSG00000093661	450.123727636154	-0.39043103183352	0.105398452408681	-3.70433363024751	0.000211947156785143	0.00680863578659946	Non-Significance	Eif4e3
ENSMUSG00000049313	1959.94234644976	0.376548061899976	0.101676627187934	3.70338859887615	0.000212738624386918	0.00682333255078356	Non-Significance	Sorl1
ENSMUSG00000021091	5099.73592720347	2.61011044442734	0.70523723687088	3.70103889580241	0.000214718556390454	0.00687604204641593	UP	Serpina3n
ENSMUSG00000057897	37660.1967310923	-0.312981822986396	0.0845868799810437	-3.70012256104654	0.000215495367531093	0.00689011870739867	Non-Significance	Camk2b
ENSMUSG00000031103	285.136095070397	0.854248047274136	0.231094041818748	3.69653860632261	0.000218559035927963	0.00697715572350658	Non-Significance	Elf4
ENSMUSG00000025321	2459.60680272857	-0.412888860063077	0.11174060107074	-3.69506567985695	0.000219829954018183	0.00700677970443916	Non-Significance	Itgb8
ENSMUSG00000083695	31.7293078399276	-1.87481522445169	0.507769217941704	-3.69225852652403	0.00022227134788322	0.00707356060529918	Down	Rnf138rt1
ENSMUSG00000041718	680.664184906777	0.547936097786848	0.148563177798859	3.68823625009358	0.000225813935967751	0.00717512367924902	Non-Significance	Alg13
ENSMUSG00000034707	6064.94965553398	0.234743207303937	0.0636604946192959	3.68742355377152	0.000226536117901145	0.00718689351682964	Non-Significance	Gns
ENSMUSG00000048163	76.5565482999132	1.09807111477364	0.29802693031377	3.68446943240183	0.000229179525911807	0.00725948355644051	UP	Selplg
ENSMUSG00000020176	1813.5646101463	0.450172083529186	0.122239333349342	3.68271055800559	0.000230767123586023	0.00729845681421986	Non-Significance	Grb10
ENSMUSG00000044768	2341.65269924032	0.320711490481393	0.0872058059742229	3.67763919957567	0.000235402616389632	0.00743355619081388	Non-Significance	D1Ertd622e
ENSMUSG00000047281	184.578887533532	0.915539190228517	0.249025491396008	3.67648783703271	0.000236467124282664	0.00745564786453566	Non-Significance	Sfn
ENSMUSG00000022146	660.132583788244	1.64068829309177	0.44638634979063	3.67548939133401	0.000237393906002855	0.00747333573735643	UP	Osmr
ENSMUSG00000035725	1819.15388047022	-0.460786189589128	0.125440130070901	-3.67335548303947	0.000239386089661931	0.00752445722751217	Non-Significance	Prkx
ENSMUSG00000045515	6403.61019303523	0.451979508776973	0.123137192730766	3.6705360805586	0.000242042299210847	0.00757299573533969	Non-Significance	Pou3f3
ENSMUSG00000055322	1185.7899979118	0.685087305309689	0.186629292887178	3.67084552864828	0.000241749417491431	0.00757299573533969	Non-Significance	Tns1
ENSMUSG00000028410	19491.0800201224	-0.256140011163338	0.0697678373706391	-3.67131934737497	0.000241301608973769	0.00757299573533969	Non-Significance	Dnaja1
ENSMUSG00000031722	11.8408323766236	3.21541850006245	0.876659436375076	3.66780800690172	0.000244638766504079	0.00764253002820312	UP	Hp
ENSMUSG00000022997	19.7053112054536	1.96780694253092	0.537219413235428	3.66294831134212	0.000249328864288838	0.00777715729203855	UP	Wnt1
ENSMUSG00000046242	42.4498612791136	-1.58997246941069	0.434367040713449	-3.66043534702622	0.000251787082354428	0.00784186262131603	Down	Nme9
ENSMUSG00000039899	420.489511025713	0.517420828190378	0.141430717697816	3.65847558870423	0.000253719902031321	0.00789003244810035	Non-Significance	Fgl2
ENSMUSG00000030521	867.605238133691	-0.485932511057456	0.13285883339002	-3.65750999507087	0.000254677331303238	0.00790776984172714	Non-Significance	Mphosph10
ENSMUSG00000055991	1152.63845679712	0.345869556163817	0.0945834616931948	3.65676567522694	0.000255417669037379	0.00791872290759133	Non-Significance	Zkscan5
ENSMUSG00000030144	493.924071646301	1.08286512289004	0.296233931597853	3.65543918972815	0.000256742063435915	0.00794772287584723	UP	Clec4d
ENSMUSG00000031755	465.44885003929	0.474834979599361	0.129942038084818	3.65420603368879	0.000257979048868072	0.00797393335464988	Non-Significance	Bbs2
ENSMUSG00000017760	3383.36929994305	0.379818031218464	0.103961444468119	3.65345088423563	0.000258739299909877	0.00798535141459018	Non-Significance	Ctsa
ENSMUSG00000027854	2117.98998002173	-0.499133167378376	0.136676610791616	-3.65192818645012	0.000260278677724698	0.00802074459214677	Non-Significance	Sike1
ENSMUSG00000021892	6019.01716068086	-0.322585904053778	0.0885206290078735	-3.64418901751235	0.000268236243696097	0.00825351610685986	Non-Significance	Sh3bp5
ENSMUSG00000037148	446.997264521793	-0.536179471135568	0.147190108222158	-3.6427683735805	0.000269721528733306	0.00828673767451155	Non-Significance	Arhgap10
ENSMUSG00000002103	2684.81533045733	0.255656527392282	0.0702558155511589	3.6389375795676	0.000273765140593995	0.00839834172293679	Non-Significance	Acp2
ENSMUSG00000022901	60.3941538778954	1.25061632240759	0.343774494994521	3.6378973443842	0.000274872934415998	0.00841968354280848	UP	Cd86
ENSMUSG00000022652	15.1227917689146	2.64684833450322	0.727742130157772	3.63706899026088	0.00027575808973197	0.00843415199298486	UP	Morc1
ENSMUSG00000039683	1446.97083804391	0.92764378797335	0.255141500171528	3.63580126067186	0.000277117923019345	0.00846307366996747	Non-Significance	Sdk1
ENSMUSG00000085244	12.3033054074677	-2.07153091887155	0.570320670982207	-3.63222135242609	0.000280991926744509	0.00856857620196576	Down	Spag17os
ENSMUSG00000022324	423.330699778047	0.837069141339064	0.230484154429545	3.63178606967943	0.000281466413808986	0.00857025380108999	Non-Significance	Matn2
ENSMUSG00000030431	310.276434623121	-0.586475086075328	0.161502929113392	-3.63135881989832	0.000281932874436901	0.0085716823774112	Non-Significance	Tmem238
ENSMUSG00000021483	824.722904419279	0.389081297645539	0.107188165230208	3.62989045301697	0.000283541529094704	0.00860778154670714	Non-Significance	Cdk20
ENSMUSG00000090125	701.792743322389	1.38686240910679	0.382243204093729	3.62821992452409	0.0002853821161988	0.00865080417812712	UP	Pou3f1
ENSMUSG00000027744	8.0876613251198	-2.71005811486092	0.747356027321906	-3.62619423111126	0.000287629040896304	0.00870599842155911	Down	Stoml3
ENSMUSG00000049719	9.48787469641205	3.54723025442584	0.978899222766243	3.62369299303541	0.000290426313396209	0.00876469720679163	UP	Prss46
ENSMUSG00000000531	390.679035196006	-0.723453288252259	0.199638298553436	-3.62382014620614	0.000290283498333556	0.00876469720679163	Non-Significance	Grasp
ENSMUSG00000035776	5677.8736641375	0.242752086894683	0.0670108563424683	3.62257849167103	0.000291680911579027	0.00878718037177707	Non-Significance	Cd99l2
ENSMUSG00000032243	62.9743321783192	1.40611046465821	0.388185114732836	3.62226785956476	0.000292031494906595	0.00878718037177707	UP	Itga11
ENSMUSG00000033083	908.448046949485	0.397803197126229	0.109836447642748	3.62177770370103	0.000292585493951141	0.00879090327487613	Non-Significance	Tbc1d4
ENSMUSG00000060260	409.712609679095	-0.555794522132655	0.153573454503619	-3.61907937754671	0.000295652947726918	0.00887002257710522	Non-Significance	Pwwp2b
ENSMUSG00000053399	756.051216278018	-0.525136288124237	0.145218275642404	-3.61618595043348	0.000298975644548435	0.00895655629584908	Non-Significance	Adamts18
ENSMUSG00000087694	75.629073806074	-1.58511048478706	0.440075618520579	-3.60190480471468	0.000315894048664594	0.0094495333942406	Down	A530058N18Rik
ENSMUSG00000043300	2888.64671794801	0.30364894162748	0.0843826946636374	3.59847410464755	0.000320089714627852	0.00955711426856992	Non-Significance	B3galnt1
ENSMUSG00000024647	381.451634589926	-1.60685096857068	0.44657065625346	-3.59820097014767	0.000320425983748734	0.00955711426856992	Down	Cbln2
ENSMUSG00000063646	376.568587167826	0.800822421064747	0.222595694728023	3.59765458196857	0.000321099661314876	0.00956324661854845	Non-Significance	Jakmip1
ENSMUSG00000022895	1707.71827783303	0.5073244894524	0.141045904510368	3.5968750118165	0.000322063139551625	0.00957797962762628	Non-Significance	Ets2
ENSMUSG00000050840	193.73555673717	-1.25175973779778	0.348356164586164	-3.59333310287426	0.000326474792330406	0.00969506756119552	Down	Cdh20
ENSMUSG00000097039	328.289552401526	-0.417424219137526	0.11619622486101	-3.59240775366699	0.000327636651323607	0.00971544909026503	Non-Significance	Pvt1
ENSMUSG00000045374	1815.47529867122	0.3515872288373	0.0979043216081415	3.59113084144043	0.000329246284370795	0.00974903019707205	Non-Significance	Wdr81
ENSMUSG00000041220	4385.55924309427	-0.578665444951619	0.161166376653079	-3.59048491979958	0.000330063327360768	0.00975907936513436	Non-Significance	Elovl6
ENSMUSG00000107134	116.890164098432	-1.90594907903121	0.531021798116375	-3.58921062335282	0.000331680784807348	0.00979273137918921	Down	Gm42528
ENSMUSG00000014786	595.895668872537	-0.521590642035042	0.145372933213934	-3.58794880521161	0.000333289709690594	0.00982603471672227	Non-Significance	Slc9a5
ENSMUSG00000063229	25694.1093363784	0.463159143490449	0.129214965328393	3.58440790750015	0.000337843740834975	0.0099459444798262	Non-Significance	Ldha
ENSMUSG00000043740	33.8851091145386	1.46262082060447	0.408117549613315	3.58382241094577	0.00033860234768297	0.00995393462663417	UP	B430306N03Rik
ENSMUSG00000020777	9331.07115150612	0.268483795601231	0.0749315581168071	3.58305368724223	0.000339600775345207	0.00995870393230103	Non-Significance	Acox1
ENSMUSG00000025578	914.368315669095	-0.33682439771661	0.0940076394058309	-3.58294708648666	0.00033973944695873	0.00995870393230103	Non-Significance	Cbx8
ENSMUSG00000028011	24.1971655982714	-1.48281044800502	0.414689298035673	-3.57571428785091	0.00034927294433153	0.0102234892917443	Down	Tdo2
ENSMUSG00000071713	85.7453423239853	0.822460462289728	0.230067630464016	3.57486388081162	0.000350410154552683	0.0102421028149726	Non-Significance	Csf2rb
ENSMUSG00000026564	16.4413883857363	1.55848138466607	0.4367694563504	3.56820139780052	0.000359440180236558	0.0104500400135011	UP	Dusp27
ENSMUSG00000036427	10348.7023756809	0.242658827107648	0.0679949879311964	3.56877520668424	0.000358653984263144	0.0104500400135011	Non-Significance	Gpi1
ENSMUSG00000022340	4473.56048980914	0.641217841681802	0.179661248408787	3.56903810566219	0.000358294314443109	0.0104500400135011	Non-Significance	Sybu
ENSMUSG00000024097	5563.76628192518	-0.284410327057564	0.0797090322498253	-3.5681066377291	0.000359570169325597	0.0104500400135011	Non-Significance	Srsf7
ENSMUSG00000030256	259.010886441154	0.6889103628012	0.193096585644593	3.56769831274586	0.000360130800561749	0.01045146645778	Non-Significance	Bhlhe41
ENSMUSG00000025810	11118.6298606415	-0.381155402358116	0.106896907894311	-3.56563543198988	0.000362975658539956	0.0105190860703969	Non-Significance	Nrp1
ENSMUSG00000022469	1084.16920366158	0.388187958564617	0.108921002960052	3.56394036058398	0.000365328994367131	0.0105722899205593	Non-Significance	Rapgef3
ENSMUSG00000109336	4609.68260751514	-0.258585551359613	0.0725955189932495	-3.56200430750634	0.000368034344196425	0.0106355158221742	Non-Significance	Samd4b
ENSMUSG00000045414	579.036507742672	-0.621966306391325	0.17464490405311	-3.56131952296863	0.000368995705784701	0.0106482362498407	Non-Significance	1190002N15Rik
ENSMUSG00000037706	12027.7635619744	0.679302686065751	0.190787578904956	3.56051840462926	0.000370123366926826	0.0106657129896784	Non-Significance	Cd81
ENSMUSG00000020349	19860.2263160077	-0.232286547499672	0.0652777393188834	-3.55843431349462	0.000373072062566454	0.0107355426905567	Non-Significance	Ppp2ca
ENSMUSG00000115783	373.889855096839	1.84583564914876	0.518780648692731	3.55802718123751	0.000373650655436586	0.0107370696782347	UP	Bc1
ENSMUSG00000026489	251.39466767337	0.547956720362535	0.154128424455473	3.55519575508823	0.00037769777647809	0.0108381225719436	Non-Significance	Coq8a
ENSMUSG00000020032	7266.19972114964	0.340783897541948	0.0959097187891978	3.55317377471374	0.000380612947975851	0.010906456016963	Non-Significance	Nuak1
ENSMUSG00000043635	1450.84141292494	0.419792481735686	0.11822460317634	3.5508047433201	0.000384055227732005	0.010989681173379	Non-Significance	Adamts3
ENSMUSG00000036192	89.6719381055456	-0.963113550613031	0.271293402838275	-3.55008098441364	0.000385112661469791	0.0110045269741109	Non-Significance	Rorb
ENSMUSG00000029090	2437.82515160012	-0.407826027911081	0.115005977547018	-3.54612896311713	0.000390934838106321	0.0111242196063374	Non-Significance	Adgra3
ENSMUSG00000031004	984.428639412093	-0.350944071564927	0.0989450015890846	-3.54686003263092	0.000389851653033142	0.0111242196063374	Non-Significance	Mki67
ENSMUSG00000064372	1397.81234332974	-0.50278926681444	0.141772962169654	-3.54643973801417	0.000390474037017739	0.0111242196063374	Non-Significance	mt-Tp
ENSMUSG00000016552	1141.21564202184	0.462701882569977	0.130500648839518	3.5455906670547	0.000391734198470172	0.0111314623212018	Non-Significance	Foxred2
ENSMUSG00000029108	2841.11021688548	0.719731909717576	0.203473522823363	3.53722636601904	0.000404352940893652	0.0114581621850183	Non-Significance	Pcdh7
ENSMUSG00000021209	500.539406741808	0.762066510527917	0.21542325435847	3.53753132547064	0.000403886272819035	0.0114581621850183	Non-Significance	Ppp4r4
ENSMUSG00000028706	485.767618905072	0.398930818224864	0.112837950822161	3.53543125622337	0.000407110155386998	0.0115203152142822	Non-Significance	Nsun4
ENSMUSG00000050122	242.333792469249	-0.649472839292008	0.18408218040373	-3.52816789690117	0.000418446653713904	0.0118247352448531	Non-Significance	Vwa3b
ENSMUSG00000016386	2292.7541981695	0.40011351099264	0.113446568932064	3.52688948426675	0.00042047223062253	0.0118530523400149	Non-Significance	Mpped2
ENSMUSG00000035329	960.822412830339	-0.354546808663094	0.100529225120309	-3.52680335732008	0.000420609022882423	0.0118530523400149	Non-Significance	Fbxo33
ENSMUSG00000044017	29.3185535626028	1.22167904217859	0.346904029025779	3.52166288068049	0.000428849125259645	0.0120520171639337	UP	Adgrd1
ENSMUSG00000032289	50.2204552987103	1.3365131740323	0.379482273272088	3.52193835698361	0.000428403746184504	0.0120520171639337	UP	Thsd4
ENSMUSG00000016624	616.580823398825	-0.634348613181224	0.180174172955718	-3.52075218537083	0.000430324579910632	0.0120768701815304	Non-Significance	Phf21b
ENSMUSG00000028464	522.037579249946	1.09511757781955	0.31110055537135	3.52014022126172	0.000431318708938004	0.0120881653529662	UP	Tpm2
ENSMUSG00000069171	6981.41535784913	-0.479218263797055	0.136188467862905	-3.51878739306666	0.000433523977746434	0.0121333265607362	Non-Significance	Nr2f1
ENSMUSG00000072494	1166.95795410256	-0.549314819554176	0.156143714456383	-3.5180078907859	0.000434799433497455	0.0121523765058639	Non-Significance	Ppp1r3e
ENSMUSG00000021792	2384.14918659275	-0.381659294412435	0.108626220929355	-3.51350982430521	0.000442228059862732	0.0123431167910594	Non-Significance	Fam213a
ENSMUSG00000026748	2647.37960459869	-0.408991525616363	0.116483661637281	-3.51114928795698	0.000446173758221196	0.0124362565541845	Non-Significance	Plxdc2
ENSMUSG00000000787	14411.6119947338	-0.319905799113251	0.0911294715486826	-3.5104537936704	0.000447342546955396	0.0124518468349396	Non-Significance	Ddx3x
ENSMUSG00000090399	57.1526459289045	1.21884517245854	0.347329218205031	3.5091927444441	0.000449469050452081	0.012479824352064	UP	Gm38399
ENSMUSG00000003992	4037.56334248978	0.391403546853882	0.111538519561422	3.50913342218374	0.000449569317366701	0.012479824352064	Non-Significance	Ssbp2
ENSMUSG00000038068	160.57753082438	-0.867242904445691	0.247167596656196	-3.50872410533653	0.000450261716806633	0.0124820856663179	Non-Significance	Rnf144b
ENSMUSG00000026840	52.8168196381703	0.928082839284555	0.264623336659127	3.50718440407265	0.000452875194880757	0.0125375245347002	Non-Significance	Lamc3
ENSMUSG00000038180	214.245472584677	-0.588718285706967	0.167928247306894	-3.5057728235028	0.000455283633779452	0.012587144684368	Non-Significance	Spag4
ENSMUSG00000053080	23710.9578827701	-0.300954465062776	0.0859238956316661	-3.50257006913294	0.000460792567926148	0.0127222337233772	Non-Significance	2700081O15Rik
ENSMUSG00000028926	3222.35796796164	-0.315700656480438	0.0901910328255153	-3.50035526360139	0.000464638478631412	0.0128111049351125	Non-Significance	Cdk14
ENSMUSG00000022639	785.092038334654	0.579897985287206	0.165721944528564	3.49922267046085	0.000466616729271323	0.0128483105063914	Non-Significance	Dubr
ENSMUSG00000026255	61.6350643253462	-1.20243200164535	0.34370781913971	-3.49841328793449	0.000468035253381749	0.0128700245785229	Down	Efhd1
ENSMUSG00000097482	21.715604802801	-1.53337882746689	0.438426484356997	-3.49745939667803	0.000469712208004565	0.0128987770453512	Down	Gm17634
ENSMUSG00000032925	751.828022695434	0.692465414280681	0.198050931606078	3.49640069180786	0.000471579988684841	0.0129326855688859	Non-Significance	Itgbl1
ENSMUSG00000000915	3728.62065464458	-0.41230781910417	0.117988305454616	-3.49448038528498	0.00047498551054706	0.0129957224904956	Non-Significance	Hip1r
ENSMUSG00000055976	85.1326500973342	-1.08665963751203	0.310972845356012	-3.49438754457158	0.000475150736645304	0.0129957224904956	Down	Cldn23
ENSMUSG00000030306	601.441614191914	1.22887207380519	0.351838043567656	3.49272085913268	0.000478126026991618	0.0130596161196066	UP	Tmtc1
ENSMUSG00000046215	826.165768942944	0.941527512578227	0.269848593677748	3.48909549516717	0.000484657972215895	0.0132203565158117	Non-Significance	Rprml
ENSMUSG00000020182	30.6832242926737	-1.71263484514422	0.491833974241789	-3.482140183147	0.00049742321700183	0.0135504716620859	Down	Ddc
ENSMUSG00000097604	79.6962547447763	-0.938981028153231	0.269779242952839	-3.48055327710063	0.000500379296224028	0.0136128487365554	Non-Significance	Gm17322
ENSMUSG00000009378	58.2419953965369	-0.954472452992607	0.274639746454185	-3.47536168859605	0.000510164994712798	0.0138606130411931	Non-Significance	Slc16a12
ENSMUSG00000026307	439.23947481075	0.413536268967126	0.119281730405799	3.46688690347017	0.00052652337546034	0.0142724380113428	Non-Significance	Scly
ENSMUSG00000034881	28.6340285505914	1.58948265996477	0.458488766011947	3.46678649030051	0.000526720094980786	0.0142724380113428	UP	Tbxa2r
ENSMUSG00000034587	310.380303395888	-0.479073655447657	0.138228209409948	-3.4658168364668	0.000528623271996798	0.0143050358545253	Non-Significance	8430429K09Rik
ENSMUSG00000047021	126.342751593228	-1.28283236988144	0.370292832680469	-3.46437267120536	0.000531469673417958	0.0143630382243417	Down	Cfap65
ENSMUSG00000039286	2022.66553218371	0.356080649915186	0.102832523596477	3.46272402408868	0.000534736557386336	0.0144322359365393	Non-Significance	Fndc3b
ENSMUSG00000102344	153.960528785715	-0.647688337882422	0.187276099283122	-3.45846768680959	0.000543257435246593	0.0146428663054395	Non-Significance	9430053O09Rik
ENSMUSG00000024511	246.979838206528	0.775317424165273	0.224389914687427	3.4552240248644	0.000549835759319035	0.0148006513816169	Non-Significance	Rab27b
ENSMUSG00000023991	1856.14525110313	0.587228182997066	0.16998837636277	3.45451962988263	0.000551274083185688	0.01481984314943	Non-Significance	Foxp4
ENSMUSG00000005611	16.886225304431	1.58104485191825	0.457801109200362	3.453562737495	0.000553233603591854	0.0148529773390081	UP	Mrvi1
ENSMUSG00000044835	719.335613887418	-0.542040166804236	0.157031345231871	-3.45179598381372	0.00055686861317451	0.0149113796012692	Non-Significance	Ankrd45
ENSMUSG00000047415	196.004237188862	-0.838464136602918	0.24288920325379	-3.45204366999724	0.000556357673635404	0.0149113796012692	Non-Significance	Gpr68
ENSMUSG00000108532	25.858817774373	-2.43680283351933	0.706181028082402	-3.45067728615755	0.000559181768517203	0.0149191801142704	Down	Gm32647
ENSMUSG00000025432	63.9672780607613	0.810562076693696	0.234904961908058	3.45059580738423	0.000559350593095351	0.0149191801142704	Non-Significance	Avil
ENSMUSG00000024664	2763.5538499728	0.268145969293515	0.0777060791220393	3.45077209303515	0.000558985387754038	0.0149191801142704	Non-Significance	Fads3
ENSMUSG00000037108	152.108255293933	0.559094866714587	0.162097049807597	3.44913659673765	0.000562382137287138	0.0149804816778534	Non-Significance	Zcwpw1
ENSMUSG00000023800	2811.16479948349	0.483740315963538	0.140376744225158	3.44601464176745	0.000568919533283664	0.0151348893027585	Non-Significance	Tiam2
ENSMUSG00000024810	42.4975894930482	1.48288988883465	0.430405432327448	3.44533265023125	0.000570357014847152	0.0151533994412772	UP	Il33
ENSMUSG00000025732	460.846657966765	-0.465840624724785	0.135236102254736	-3.44464693198056	0.000571805760854802	0.0151721603896422	Non-Significance	Mcrip2
ENSMUSG00000045087	229.626007125832	-0.629368551645847	0.182850709707014	-3.44198036012165	0.000577472174535147	0.0153026381296078	Non-Significance	S1pr5
ENSMUSG00000079022	224.480884211394	-0.925055974263196	0.268827144571646	-3.44108098063236	0.000579395099420123	0.0153337063163893	Non-Significance	Col22a1
ENSMUSG00000037455	710.263259062903	-0.35529784920376	0.103290543080035	-3.43979069728056	0.000582164212673659	0.0153671796242061	Non-Significance	Slc18b1
ENSMUSG00000084890	87.8048753543114	-1.365205578706	0.396849594366568	-3.44010828809104	0.000581481481278277	0.0153671796242061	Down	A830036E02Rik
ENSMUSG00000097921	5.65422402209845	3.36862845292518	0.979476816358591	3.43921203306145	0.000583410097965318	0.0153801957568121	UP	Gm26576
ENSMUSG00000039384	252.838242306116	-0.668483799352635	0.19470446037608	-3.43332555433723	0.000596225732818405	0.0156916298452975	Non-Significance	Dusp10
ENSMUSG00000028602	20.1787359235363	1.62274211952707	0.472677816492008	3.43308287994198	0.000596759649052722	0.0156916298452975	UP	Tnfrsf8
ENSMUSG00000022971	728.42834420881	0.447624923017241	0.13041287479193	3.43236757667841	0.000598336002489694	0.015712857155356	Non-Significance	Ifnar2
ENSMUSG00000000056	2656.92381761259	0.344936239597878	0.100675951409822	3.42620292897698	0.000612082901629986	0.0160532294777949	Non-Significance	Narf
ENSMUSG00000026687	1432.43269036538	0.340978243488568	0.0996767099826397	3.42084167452914	0.000624276636402921	0.0163311087814956	Non-Significance	Aldh9a1
ENSMUSG00000068748	7154.69257632916	-0.534893882591744	0.156348054592201	-3.42117389299723	0.000623514512125429	0.0163311087814956	Non-Significance	Ptprz1
ENSMUSG00000043822	34.019973823575	1.20192111338725	0.351757811810447	3.41689956280184	0.000633386422626662	0.0165482327374493	UP	Adamtsl5
ENSMUSG00000046318	233.100364015567	-0.604043553680908	0.176957477554628	-3.4134955020165	0.000641352172219647	0.0167349504861042	Non-Significance	Ccbe1
ENSMUSG00000023885	474.363668890336	0.867221329603714	0.254162818198551	3.4120700098873	0.000644715526810544	0.0168012537350334	Non-Significance	Thbs2
ENSMUSG00000032532	4736.11842683771	1.48466349884311	0.435302375820852	3.41064873823275	0.000648085249437363	0.0168675537977768	UP	Cck
ENSMUSG00000040990	3438.79139095408	-0.234282768277192	0.0687176284057648	-3.40935468398001	0.000651167589147099	0.0169082140084023	Non-Significance	Sh3kbp1
ENSMUSG00000050132	2937.34016157586	-0.314577938789223	0.092270587207889	-3.40929811230601	0.000651302649141629	0.0169082140084023	Non-Significance	Sarm1
ENSMUSG00000032567	175.614383906464	0.609915063186215	0.178929882620297	3.40868196108138	0.000652775345102643	0.0169249404515128	Non-Significance	Aste1
ENSMUSG00000040164	333.550592229636	0.467343531656679	0.137179765328961	3.40679640715215	0.000657301369620854	0.0170206898386865	Non-Significance	Kcns1
ENSMUSG00000040254	116.387425721115	-1.17997557380086	0.346889042975273	-3.40159367295141	0.000669941645678418	0.0173260478010832	Down	Sema3d
ENSMUSG00000029311	591.323123785716	-0.353371794053325	0.103948439122666	-3.39949110381854	0.000675113760173537	0.0174377360734583	Non-Significance	Hsd17b11
ENSMUSG00000040253	284.40210650975	1.3855670720371	0.407706153825635	3.39844532400575	0.000677700076995374	0.0174824372135006	UP	Gbp7
ENSMUSG00000061046	865.1230848057	-0.506546314129702	0.149119502853103	-3.39691525546928	0.000681500687864052	0.017558310912674	Non-Significance	Haghl
ENSMUSG00000066842	64.2695017781438	1.32790861723182	0.391110117918368	3.39522951822222	0.000685710905530671	0.0176294399134008	UP	Hmcn1
ENSMUSG00000030087	360.483567994794	-0.396018160637338	0.116643373770228	-3.39511922398131	0.000685987212136149	0.0176294399134008	Non-Significance	Klf15
ENSMUSG00000038028	1503.41204171879	-0.417491252960036	0.123022255196432	-3.39362379833972	0.000689743746442318	0.0177037116627676	Non-Significance	Tigar
ENSMUSG00000036594	23.1802361834306	3.10048968051409	0.913769827783975	3.39307513362881	0.000691126789254323	0.0177169528623025	UP	H2-Aa
ENSMUSG00000042659	1336.65320742396	0.831684588181285	0.24516567864237	3.39233694041852	0.000692991651806975	0.0177424967895593	Non-Significance	Arrdc4
ENSMUSG00000047844	3416.4601425583	-0.260324961240428	0.0767556530589205	-3.39160636208245	0.00069484188096611	0.0177676025907617	Non-Significance	Bex4
ENSMUSG00000032515	355.761206191774	0.412173302389238	0.121550778994469	3.39095566313067	0.000696493675800217	0.0177875778628428	Non-Significance	Csrnp1
ENSMUSG00000030652	906.081507201352	-0.331590958444195	0.0978139442107606	-3.39001725285418	0.000698882251077482	0.0178262962194308	Non-Significance	Coq7
ENSMUSG00000027408	449.045371988349	-0.624599842758195	0.184348784151696	-3.38814191605532	0.000703678449061429	0.0179045793385665	Non-Significance	Cpxm1
ENSMUSG00000031822	1941.22583796555	0.351168515342158	0.103646646976419	3.38813194238741	0.00070370403841559	0.0179045793385665	Non-Significance	Gse1
ENSMUSG00000054675	74.7388237615893	0.854990782246671	0.252578016771361	3.38505620234015	0.000711636821143384	0.0180838953890304	Non-Significance	Tmem119
ENSMUSG00000016918	459.436672411665	0.932142334784395	0.27550404176747	3.3834071137553	0.00071592420153716	0.0181330965813476	Non-Significance	Sulf1
ENSMUSG00000047361	211.398512165563	-1.35750411231273	0.401170990262075	-3.38385413019497	0.000714759661707395	0.0181330965813476	Down	Gm973
ENSMUSG00000025789	7927.60580482082	-0.257384287948956	0.0760751996956179	-3.38328770714725	0.000716235570512826	0.0181330965813476	Non-Significance	St8sia2
ENSMUSG00000033960	1413.98157210579	0.620102126341623	0.183390927819372	3.38131298922476	0.000721403196350584	0.0182413226542559	Non-Significance	Jcad
ENSMUSG00000042190	68.3094344882969	1.24587270819886	0.368706861866947	3.37903314815022	0.000727412368138904	0.018347854436353	UP	Cmklr1
ENSMUSG00000110344	176.691440354236	-0.682939878851665	0.202100665798803	-3.37920647689281	0.000726953882658692	0.018347854436353	Non-Significance	Gm45716
ENSMUSG00000075296	18.392644600069	-1.62915571085453	0.482501739843193	-3.3764763446946	0.000734206851593756	0.0184963997347867	Down	Aldh3b2
ENSMUSG00000054477	292.171896559252	-0.530286625911674	0.157116653329043	-3.37511406127725	0.000737851027966682	0.0185653132418563	Non-Significance	Kcnn2
ENSMUSG00000028034	6350.87852441749	-0.316876723791791	0.09390595295077	-3.37440507054875	0.000739754253794524	0.0185903064689741	Non-Significance	Fubp1
ENSMUSG00000074852	20.1837468512026	1.61890379403449	0.480145182079106	3.37169642528615	0.000747067447190884	0.0187510258151805	UP	Hpse2
ENSMUSG00000085167	121.828145680165	0.670525427967361	0.19892530100414	3.37073979319205	0.000749666305283522	0.0187931684457026	Non-Significance	Gm12063
ENSMUSG00000026630	71.2018195857199	1.36660877143565	0.405557478838668	3.36970427804462	0.000752488924162068	0.0188177493385009	UP	Batf3
ENSMUSG00000041798	149.518137257687	-0.598190407052749	0.177507758246028	-3.36993950553783	0.000751846873469423	0.0188177493385009	Non-Significance	Gck
ENSMUSG00000015243	2595.28074582417	0.373839061937794	0.110956858389907	3.36922897207585	0.000753787820349965	0.0188271869896946	Non-Significance	Abca1
ENSMUSG00000026553	17426.7811432091	0.215673723596443	0.0640363459509214	3.36798923164258	0.000757185534776627	0.0188889592930663	Non-Significance	Copa
ENSMUSG00000035713	620.671456000402	0.438948145870589	0.130517724768449	3.36313053762871	0.000770639139724436	0.0192011320289146	Non-Significance	Usp35
ENSMUSG00000038550	83.312123436987	0.758620808181362	0.225630558643003	3.36222545715391	0.000773169675892143	0.0192407182072501	Non-Significance	Ciart
ENSMUSG00000027555	98.5156020537181	1.04915163339807	0.312130556154863	3.36125897548313	0.000775880400596528	0.0192788791633722	UP	Car13
ENSMUSG00000068184	902.883268115678	-0.308694502664186	0.0918458547906029	-3.36100636624234	0.000776590355413602	0.0192788791633722	Non-Significance	Ndufaf2
ENSMUSG00000031536	1303.86909911214	-0.376661559007354	0.112163016682035	-3.35816180903134	0.000784626682842593	0.0194547424237343	Non-Significance	Polb
ENSMUSG00000024781	1090.93876815422	0.357628191759586	0.106509952095529	3.35769742379407	0.000785945951513407	0.0194638324065096	Non-Significance	Lipa
ENSMUSG00000040473	267.309291335326	-0.572868557531363	0.170661469193695	-3.35675393067885	0.000788632657685725	0.0195067237641369	Non-Significance	Cfap69
ENSMUSG00000032350	2209.44680500554	-0.351360020711256	0.104691599689262	-3.35614339406541	0.000790375771844316	0.0195261999934114	Non-Significance	Gclc
ENSMUSG00000028980	590.297322019841	0.493629069427737	0.147117447978258	3.35534007836167	0.00079267472855321	0.0195593446607133	Non-Significance	H6pd
ENSMUSG00000022500	1237.16229791872	0.87210272866015	0.260054931859008	3.35353274181691	0.000797869734380816	0.019663783526097	Non-Significance	Litaf
ENSMUSG00000022218	466.635204452031	3.43977867343948	1.02605670264064	3.35242551857704	0.000801067925008993	0.0197188178022394	UP	Tgm1
ENSMUSG00000056755	1848.65140541475	0.538545293196295	0.160808356824051	3.34898822320251	0.000811072431370214	0.0199410599823404	Non-Significance	Grm7
ENSMUSG00000041642	21465.8605731415	0.500788492623324	0.149586031970011	3.34782924600689	0.000814471773287439	0.0199765579832361	Non-Significance	Kif21b
ENSMUSG00000030077	42581.230160062	0.524772445933156	0.156735177407407	3.34814720354129	0.000813537873417402	0.0199765579832361	Non-Significance	Chl1
ENSMUSG00000074006	19.4932692208753	1.55816279646892	0.465496650952175	3.34731258169461	0.000815991433269164	0.0199898333011059	UP	Omp
ENSMUSG00000067194	8229.47764686146	-0.234709217191628	0.070129110280302	-3.34681584086136	0.000817454972690116	0.0200017036491398	Non-Significance	Eif1ax
ENSMUSG00000038685	641.94076090617	-0.4034626335285	0.120593899312042	-3.34563054872721	0.000820957024259636	0.0200633647878572	Non-Significance	Rtel1
ENSMUSG00000035268	3185.27468992096	-0.277103718633733	0.0828967345124015	-3.34275795378017	0.000829502189180507	0.0202256334929929	Non-Significance	Pkig
ENSMUSG00000035910	95.085904349761	-1.1598959872593	0.346990314232573	-3.34273303802327	0.000829576666199797	0.0202256334929929	Down	Dcdc2a
ENSMUSG00000025790	1540.28639853447	-0.670120081111683	0.200633358795599	-3.34002324007538	0.000837713793257682	0.0203996787962428	Non-Significance	Slco3a1
ENSMUSG00000117110	4.85626474763658	4.94071860185241	1.47989410021784	3.33856226680351	0.000842131539299395	0.0204828446183642	UP	AC105304.1
ENSMUSG00000031365	1802.7068527657	-0.290624554271789	0.0871234324601593	-3.33577943459343	0.000850606209545576	0.0206643703534193	Non-Significance	Zfp275
ENSMUSG00000021200	325.743459543406	0.731766022950972	0.219529274610989	3.33334141538835	0.000858095737162074	0.0208215605771477	Non-Significance	Asb2
ENSMUSG00000068154	1121.42235095289	0.989713700534054	0.2972254175568	3.32984207296106	0.000868952545473628	0.0210599874929676	Non-Significance	Insm1
ENSMUSG00000036098	156.538636369255	-1.15202441185947	0.346038039883571	-3.32918430657821	0.000871007450468706	0.0210847786973058	Down	Myrf
ENSMUSG00000021823	1354.46888674735	0.485202478385244	0.145761170750104	3.32874987137065	0.000872367123973526	0.021092701431838	Non-Significance	Vcl
ENSMUSG00000030067	1835.30713981816	0.78986688687312	0.237318312833229	3.32830145909635	0.000873772605888739	0.021101711715027	Non-Significance	Foxp1
ENSMUSG00000027361	1078.94777066826	-0.331976211439362	0.0997690046246598	-3.32744836623646	0.000876452297292262	0.021141436701273	Non-Significance	Gabpb1
ENSMUSG00000029201	1434.85216174599	0.294089481289006	0.0884197968417045	3.32605922874383	0.000880832094251072	0.0212096505236925	Non-Significance	Ugdh
ENSMUSG00000037573	1843.5823573959	-0.310127483688976	0.0932463704335029	-3.32589335378086	0.000881356433586948	0.0212096505236925	Non-Significance	Tob1
ENSMUSG00000027583	998.264342896004	-0.424251071374645	0.127578212043	-3.32541947861482	0.000882855972045442	0.0212207416057181	Non-Significance	Zbtb46
ENSMUSG00000030638	2080.07584784183	-0.327881627278171	0.0986195695354946	-3.32471160462896	0.000885100386176576	0.0212496897649514	Non-Significance	Sh3gl3
ENSMUSG00000040479	4435.15947926563	-0.243429070541651	0.0732765462930653	-3.32205982481857	0.000893555332266083	0.0214274988186952	Non-Significance	Dgkz
ENSMUSG00000059005	4967.87142308418	-0.373506764830082	0.112461946916797	-3.32118352091498	0.000896365759893189	0.0214445536772573	Non-Significance	Hnrnpa3
ENSMUSG00000031613	72.4009162207952	1.27652762641749	0.384337653342638	3.32137019445102	0.000895766386207524	0.0214445536772573	UP	Hpgd
ENSMUSG00000026387	20.9906782580892	-1.66779741064871	0.502991332013782	-3.31575775664264	0.00091395014479085	0.0218333130833483	Down	Sctr
ENSMUSG00000098097	122.293742328428	-0.780554925551806	0.23542512736348	-3.31551238516135	0.000914752875500275	0.0218333130833483	Non-Significance	6530403H02Rik
ENSMUSG00000079604	18.023131915995	-1.78556709040585	0.538674605864657	-3.31474153592174	0.000917278954575895	0.0218680587175497	Down	Gm13219
ENSMUSG00000070031	31.5917758931692	1.32941953507409	0.401183811520949	3.31374172361059	0.000920564977005789	0.0219208194000061	UP	Sp140
ENSMUSG00000022112	97.171997943986	1.151468612012	0.347634177808934	3.31229978384021	0.000925323326214355	0.0219828847417273	UP	Gpc5
ENSMUSG00000113919	21.1343826742743	2.26080408753272	0.682505233221619	3.31250806218889	0.000924634609887065	0.0219828847417273	UP	Gm34466
ENSMUSG00000097108	6.18968063202999	-2.67910419271386	0.809352978825138	-3.31018018442691	0.000932359311884243	0.0221243125448397	Down	Gm26581
ENSMUSG00000025867	20087.9580997616	-0.929103006479068	0.280764339796937	-3.30919164147071	0.000935657689543156	0.0221768239617821	Non-Significance	Cplx2
ENSMUSG00000064181	1794.86133028038	-0.290894780357906	0.0879418506798765	-3.30780826317624	0.000940291628714156	0.0222608322899872	Non-Significance	Rab3ip
ENSMUSG00000038351	5993.144154197	0.391158842034109	0.118307308232421	3.30629483400685	0.000945385550138472	0.0223555233505545	Non-Significance	Sgsm2
ENSMUSG00000045193	4951.75447258098	-0.27415484912238	0.0829480565648146	-3.30513890832582	0.000949293386815347	0.0224219805618779	Non-Significance	Cirbp
ENSMUSG00000007613	1775.55878655861	-0.360244848881745	0.109014145778417	-3.30456975385545	0.000951223019335298	0.0224416137506229	Non-Significance	Tgfbr1
ENSMUSG00000024530	596.702617353573	-0.53767825474	0.16272951515002	-3.30412251424896	0.000952741866384267	0.0224515214211037	Non-Significance	Prelid3a
ENSMUSG00000036469	3417.46461790836	-0.388655990232629	0.117754844649783	-3.30055201880261	0.000964948235127406	0.0227129693454931	Non-Significance	March1
ENSMUSG00000043943	37.6269884291994	1.15232913193499	0.349318500922968	3.29879215927674	0.000971017765574443	0.0228295327600132	UP	Naalad2
ENSMUSG00000026442	7080.27808990538	0.419786939451663	0.127411852054664	3.29472441285571	0.000985182455926425	0.023135934203486	Non-Significance	Nfasc
ENSMUSG00000033902	2055.62800427135	-0.62464090849971	0.189613619998669	-3.29428291334818	0.000986731299295526	0.0231457028426026	Non-Significance	Mapkbp1
ENSMUSG00000020091	6018.57055526951	-0.227640588391926	0.0691334408259763	-3.29277099001836	0.000992052439168323	0.0232438341567064	Non-Significance	Eif4ebp2
ENSMUSG00000010825	29.0373103730228	1.56603251830755	0.475662699462446	3.29231726615803	0.000993654473197171	0.0232547016516511	UP	Grid2ip
ENSMUSG00000028901	1097.8676834095	-0.343948301429824	0.104511156918787	-3.29101994055139	0.000998248369072719	0.0233354833278315	Non-Significance	Gmeb1
ENSMUSG00000038871	2456.79275219072	-0.231416747669306	0.0703799130874346	-3.28810789211705	0.00100863177325169	0.0235447469956464	Non-Significance	Bpgm
ENSMUSG00000023886	209.097488352643	0.709170747936491	0.215693440118973	3.28786423706407	0.00100950508385229	0.0235447469956464	Non-Significance	Smoc2
ENSMUSG00000039126	495.721394946983	-0.552567400446256	0.168173249377477	-3.28570329997001	0.00101728102136061	0.0236990519354831	Non-Significance	Prune2
ENSMUSG00000070498	5693.4423569389	-0.384055298415761	0.116908785021673	-3.28508502029651	0.00101951602378063	0.0237240682025764	Non-Significance	Tmem132b
ENSMUSG00000020961	1413.83896217555	-0.433431313926971	0.132020968002497	-3.28304905262302	0.00102690795247148	0.0238688923514729	Non-Significance	Ston2
ENSMUSG00000051079	46.936445042712	-1.25124138990043	0.381226733085845	-3.28214493189458	0.00103020639492788	0.0238748339976137	Down	Rgs13
ENSMUSG00000069072	3082.80692683114	0.924266992076482	0.281600364913629	3.28219387201422	0.00103002759929488	0.0238748339976137	Non-Significance	Slc7a14
ENSMUSG00000117254	6.66924793287247	4.62251647717578	1.40843715425537	3.28201827338167	0.0010306692568105	0.0238748339976137	UP	AC171111.1
ENSMUSG00000044340	4728.96074378318	0.250130394691137	0.0762240374756179	3.28151594923252	0.00103250685004447	0.0238903142166008	Non-Significance	Phlpp1
ENSMUSG00000046169	167.3249193578	0.90806294367772	0.276889270923892	3.27951653976264	0.00103985114642283	0.0240330302857068	Non-Significance	Adamts6
ENSMUSG00000087022	47.6751175522055	1.4397968617746	0.439287075262199	3.27757619755879	0.00104702466780443	0.0241714813422738	UP	9130024F11Rik
ENSMUSG00000029925	66.6066564989284	0.960320546105387	0.293026173241713	3.27725177407014	0.00104822853278585	0.0241719606696926	Non-Significance	Tbxas1
ENSMUSG00000039474	2032.55462770891	0.546723352725848	0.166881020570654	3.27612661317813	0.00105241369073384	0.0242411094874668	Non-Significance	Wfs1
ENSMUSG00000052837	2631.59622184369	0.455964069905547	0.139220463020291	3.27512249287012	0.00105616167464491	0.0243000441156195	Non-Significance	Junb
ENSMUSG00000010307	524.961773461438	0.38130250834514	0.116540484219938	3.27184592459335	0.0010684778745054	0.0245557609156579	Non-Significance	Tmem86a
ENSMUSG00000030539	1147.76724739767	0.237894786481616	0.0727686017888168	3.26919551336186	0.00107853748743164	0.0247591004558606	Non-Significance	Sema4b
ENSMUSG00000096039	77.7164941901287	-0.941851591724564	0.288321214852292	-3.26667460875911	0.001088186779136	0.0249525747301095	Non-Significance	D830030K20Rik
ENSMUSG00000021939	22324.3184414058	0.451400411663359	0.138357515711989	3.26256516923168	0.00110408784056161	0.025288810168738	Non-Significance	Ctsb
ENSMUSG00000026675	3088.48535392941	-0.334174461437208	0.102449730612132	-3.26183836151188	0.0011069224116628	0.0253253435528362	Non-Significance	Hsd17b7
ENSMUSG00000041144	150.482693444967	-0.939231609605063	0.288015575672615	-3.26104450223442	0.0011100261739193	0.0253679471581042	Non-Significance	Dnah7b
ENSMUSG00000007877	49.4054441417696	-4.95671703176922	1.52131399203385	-3.25818145216858	0.00112128684642709	0.0255966609601697	Down	Tcap
ENSMUSG00000028776	562.601451114677	0.899069487415881	0.276400092975427	3.25278286898338	0.00114280786528912	0.0260007878571515	Non-Significance	Tinagl1
ENSMUSG00000003545	202.089465093909	-1.40712153320268	0.432577606556986	-3.25287650556482	0.00114243135906557	0.0260007878571515	Down	Fosb
ENSMUSG00000110195	14.9604537742897	1.42693955148064	0.438656262085623	3.25297886936836	0.00114201989247409	0.0260007878571515	UP	Pde2a
ENSMUSG00000033350	6180.42349387607	-0.709740028169148	0.218338509908467	-3.25064061519285	0.00115145311132086	0.0261683409537224	Non-Significance	Chst2
ENSMUSG00000035539	66.0161270471648	-1.3433613472623	0.413355662191629	-3.24989221180554	0.00115448757625853	0.0262081507450422	Down	Ccdc180
ENSMUSG00000051159	139.910476716949	0.675547230401164	0.20799576524013	3.24788934823384	0.00116264475050424	0.0263640342925106	Non-Significance	Cited1
ENSMUSG00000027824	21.575372662068	1.75518608550734	0.540607566059925	3.24669167747605	0.00116754798601113	0.0264458679625203	UP	Vmn2r1
ENSMUSG00000026383	730.865800000132	-0.433743124059167	0.133727075896096	-3.24349516470531	0.00118072814753883	0.0267147915640818	Non-Significance	Epb41l5
ENSMUSG00000049154	190.847521175286	-1.25755637004954	0.387873578364607	-3.24218106155047	0.00118618635001368	0.0268085988021343	Down	Fam183b
ENSMUSG00000091133	6.99569316000593	-2.43243790200014	0.750651979132037	-3.24043360921091	0.00119348060781366	0.0269436489483324	Down	Gm17108
ENSMUSG00000029868	124.209844019593	1.15509243211758	0.356515627007386	3.23994895206556	0.00119551100350703	0.0269596968130819	UP	Trpv6
ENSMUSG00000040061	25.172751601951	1.14221288418793	0.352670546594678	3.23875326481591	0.00120053380484927	0.0270320890248272	UP	Plcb2
ENSMUSG00000044447	366.961718617791	1.09816552300678	0.339091177496035	3.23855527919073	0.00120136737480021	0.0270320890248272	UP	Dock5
ENSMUSG00000033998	3693.3292668049	-0.385741767325992	0.119223145310002	-3.23546041603745	0.00121446723418266	0.0272967877465192	Non-Significance	Kcnk1
ENSMUSG00000039166	1013.45956103102	-0.827902792433988	0.256045453079277	-3.23342118548636	0.00122317081452665	0.0274622010017515	Non-Significance	Akap7
ENSMUSG00000030748	327.886989779081	1.05892837845632	0.327821655636767	3.23019654207846	0.00123705146926414	0.027743357374902	UP	Il4ra
ENSMUSG00000039234	2373.65729374628	0.293554207383611	0.0909020253147493	3.22934727105558	0.00124073132668811	0.0277953747100491	Non-Significance	Sec24d
ENSMUSG00000052298	6869.85300706675	-0.263162978974879	0.0815382399175118	-3.22747926912707	0.00124886090088004	0.027946853303264	Non-Significance	Cdc42se2
ENSMUSG00000056947	27.4351227327165	1.94607434214855	0.603117556365582	3.22669158211162	0.0012523036473355	0.0279932339373212	UP	Mab21l1
ENSMUSG00000045216	3827.44901543089	0.222125354809069	0.068868563609911	3.22535193368114	0.00125817898570273	0.0280938304446913	Non-Significance	Hs6st1
ENSMUSG00000034488	5268.2972763886	-0.378736232838667	0.117472122287296	-3.2240520173153	0.00126390438962534	0.0281908630834446	Non-Significance	Edil3
ENSMUSG00000059089	160.909136914573	1.37783781861178	0.427739589947886	3.2212071339472	0.00127651853044283	0.0284411669525382	UP	Fcgr4
ENSMUSG00000093436	115.564552769741	0.645262357093179	0.200359254849818	3.22052683604181	0.00127955212293746	0.0284574774543932	Non-Significance	AC122898.1
ENSMUSG00000003949	167.245657933195	-1.00958917623255	0.313526627330383	-3.22010664557904	0.00128142916440907	0.0284574774543932	Down	Hlf
ENSMUSG00000047904	1586.73247444565	-0.35885735829997	0.111440807293995	-3.22016115114152	0.00128118553810125	0.0284574774543932	Non-Significance	Sstr2
ENSMUSG00000107283	849.520710527412	0.312208897763787	0.0970028743482587	3.21855305692178	0.00128839132628228	0.0285500251488864	Non-Significance	Mpv17
ENSMUSG00000032291	125.932273565782	-1.05900828111697	0.32901398790475	-3.21873330632846	0.00128758178039441	0.0285500251488864	Down	Crabp1
ENSMUSG00000067702	7.0894777861893	3.08331840175937	0.958280882198314	3.2175518253961	0.0012928966706442	0.0285916904368145	UP	Tuba3a
ENSMUSG00000008658	5773.65882258164	0.233206918012474	0.072480483554765	3.21751327495307	0.00129307043040559	0.0285916904368145	Non-Significance	Rbfox1
ENSMUSG00000054889	138.084308852465	-0.962394106558046	0.299188649232667	-3.21667987414065	0.00129683212079025	0.0286438670917466	Non-Significance	Dsp
ENSMUSG00000025658	1011.2007064922	-0.672436809630419	0.209167242344814	-3.21482848887925	0.00130522481786038	0.0287915462510989	Non-Significance	Cnksr2
ENSMUSG00000001334	335.889536831811	-0.669998148617003	0.208444594807849	-3.21427451373652	0.00130774582355341	0.0287915462510989	Non-Significance	Fndc5
ENSMUSG00000056749	2723.21723988737	-0.701733735137392	0.21831026353225	-3.21438728433273	0.00130723226810736	0.0287915462510989	Non-Significance	Nfil3
ENSMUSG00000051950	732.681543582608	-0.3926742666339	0.122239516757788	-3.21233490649318	0.00131660795503106	0.028924319493806	Non-Significance	B3glct
ENSMUSG00000039462	20.352753440729	-1.44742037379561	0.450555641557661	-3.21252302776987	0.00131574600194103	0.028924319493806	Down	Col10a1
ENSMUSG00000117767	6.47144422931401	-2.94167626590943	0.915985754073933	-3.21148691759238	0.00132049982837087	0.0289786594988672	Down	AC125122.1
ENSMUSG00000048126	219.520761500554	1.47014087708723	0.457950202837832	3.21026362250095	0.00132613288728954	0.0290398939123394	UP	Col6a3
ENSMUSG00000027963	1570.67180554072	0.328283625857581	0.10225620301766	3.21040304812495	0.00132548973909602	0.0290398939123394	Non-Significance	Extl2
ENSMUSG00000117935	136.00803190983	0.857958769283724	0.267388752661317	3.2086569114986	0.00133356519614272	0.0291713817156231	Non-Significance	AC111023.1
ENSMUSG00000042662	875.8283692463	-0.298619000249667	0.0931331948747753	-3.20636482675358	0.00134423443517339	0.0293419377617816	Non-Significance	Dusp15
ENSMUSG00000000296	282.965599245944	-0.436844336931592	0.136229922791483	-3.20666948920052	0.00134281176291755	0.0293419377617816	Non-Significance	Tpd52l1
ENSMUSG00000048148	1403.72135082351	-1.14417532255665	0.356917489057869	-3.20571380678727	0.0013472791433901	0.0293770119302061	Down	Nwd1
ENSMUSG00000027931	87.0239215310162	-0.717191365969491	0.223764560987255	-3.20511596119253	0.00135008076673176	0.0294067165725977	Non-Significance	Npr1
ENSMUSG00000036273	353.933420145469	0.39466290685123	0.123266088043299	3.2017151928485	0.00136611994064692	0.029724383926898	Non-Significance	Lrrk2
ENSMUSG00000027893	7347.56936162061	-0.217479597265964	0.0679389419259018	-3.20110368370411	0.0013690226004925	0.0297558518624066	Non-Significance	Ahcyl1
ENSMUSG00000039154	1025.5463374465	-0.54699745935903	0.17090950267535	-3.20050933854787	0.00137184923799712	0.0297856023182988	Non-Significance	Shd
ENSMUSG00000029675	3264.23244219969	0.984472453223058	0.30766472861311	3.19982227946915	0.00137512351967585	0.0298249985461756	Non-Significance	Eln
ENSMUSG00000033793	7623.47405499208	0.238693063064488	0.0746391100922904	3.19796233863649	0.00138402354330359	0.0299861983173231	Non-Significance	Atp6v1h
ENSMUSG00000063564	201.944573462435	1.167019501181	0.365017483559193	3.19716055735656	0.00138787651661905	0.0300378232108516	UP	Col23a1
ENSMUSG00000048826	534.857458990028	0.393560274106934	0.123126533294022	3.19638881708076	0.00139159446772589	0.0300864196509077	Non-Significance	Dact2
ENSMUSG00000053153	67.4458878029205	-1.22212032998437	0.38258949536642	-3.19433843528271	0.00140151708978364	0.0302689171896085	Down	Spag16
ENSMUSG00000025784	136.728869380294	-1.04431766461359	0.327040416304397	-3.19323732648866	0.00140687268336414	0.0303524981983239	Down	Clec3b
ENSMUSG00000044252	2295.63325700251	-0.325272327266986	0.101918060071321	-3.19150822768179	0.00141532079929115	0.0305025519518117	Non-Significance	Osbpl1a
ENSMUSG00000006678	491.111925546805	-0.437205595698243	0.137143536403416	-3.18794167894414	0.00143289434238907	0.0308162782203695	Non-Significance	Pola1
ENSMUSG00000022765	2379.63502509185	0.248682687652727	0.0780027681032586	3.18812644345552	0.00143197902996466	0.0308162782203695	Non-Significance	Snap29
ENSMUSG00000074771	23.5645697934551	-1.58253585263776	0.496588533534123	-3.18681513118148	0.00143848687218002	0.0309040223822397	Down	Ankef1
ENSMUSG00000032561	22.3987480745408	1.83320520164731	0.575314404690262	3.18644064306764	0.00144035039767122	0.0309115535449797	UP	Acpp
ENSMUSG00000027660	2398.05057517844	0.748378713047115	0.234951584634471	3.18524650179063	0.00144630754759738	0.0310068305403589	Non-Significance	Skil
ENSMUSG00000085837	219.379744709625	-0.645358921980668	0.202654878417087	-3.1845220160575	0.00144993281135179	0.031051967786927	Non-Significance	Kcnmb4os2
ENSMUSG00000071708	5047.86716154789	-0.270671398606824	0.0850627346523846	-3.1820208897932	0.00146251269335559	0.0312885830763854	Non-Significance	Sms
ENSMUSG00000028655	1022.05545956541	0.906119955152187	0.285072802703017	3.17855630758352	0.00148010466691398	0.0316318184620498	Non-Significance	Mfsd2a
ENSMUSG00000022265	3585.40083818119	-0.442058376281215	0.139231866708454	-3.17497988593996	0.00149846887873982	0.0319908230528038	Non-Significance	Ank
ENSMUSG00000021936	6714.11495960539	-0.411174376290042	0.129582014159645	-3.1730821515359	0.00150829839369715	0.032167061045539	Non-Significance	Mapk8
ENSMUSG00000052336	342.348435028713	0.565049680325426	0.178194133435515	3.17097801948629	0.00151926638578011	0.0323671861604519	Non-Significance	Cx3cr1
ENSMUSG00000051339	1447.52158128253	0.302646881334781	0.0954659952670086	3.17020610834579	0.00152330843297342	0.0324194943688332	Non-Significance	2900026A02Rik
ENSMUSG00000010609	819.043719556505	0.37483615728395	0.118268663060426	3.16936158390865	0.00152774205903492	0.0324800187389619	Non-Significance	Psen2
ENSMUSG00000004791	192.846131319835	0.684713082051645	0.216092267899851	3.16861444745898	0.00153167431842025	0.0325297692303992	Non-Significance	Pgf
ENSMUSG00000050635	7.96510140649108	3.2733005155006	1.03341240636621	3.16746779440215	0.0015377274119164	0.0325474995395435	UP	Sprr2f
ENSMUSG00000019846	497.619408950664	0.897110812723569	0.283185461486373	3.16792679968402	0.00153530171866317	0.0325474995395435	Non-Significance	Lama4
ENSMUSG00000021556	1791.10685839995	0.473492862489939	0.14948720907846	3.16744733819614	0.00153783559840867	0.0325474995395435	Non-Significance	Golm1
ENSMUSG00000045903	1330.44868022447	-2.03166400892404	0.641460010091841	-3.16724967567839	0.0015388813349909	0.0325474995395435	Down	Npas4
ENSMUSG00000049422	387.727357917327	-0.485044036850169	0.153163082799214	-3.1668469188886	0.00154101415303402	0.0325589039923868	Non-Significance	Chchd10
ENSMUSG00000096936	53.5860716318133	1.14536957127203	0.361923300861804	3.16467485940999	0.0015525634028306	0.0327020431266443	UP	Gm3510
ENSMUSG00000048200	181.397978273719	-0.46391226315186	0.146591051342118	-3.16466973191405	0.00155259076074813	0.0327020431266443	Non-Significance	Cracr2b
ENSMUSG00000019647	2127.75657162701	-0.81827436665749	0.25854616846755	-3.16490618100261	0.0015513296407947	0.0327020431266443	Non-Significance	Sema6a
ENSMUSG00000026177	1073.76760456428	0.786894269372649	0.249242199899211	3.15714702281898	0.00159320994881667	0.0335230406429179	Non-Significance	Slc11a1
ENSMUSG00000031197	3485.70221493397	-0.302152651061248	0.095753239713833	-3.15553449642287	0.0016020432035059	0.0336742229329518	Non-Significance	Vbp1
ENSMUSG00000021756	3618.994330299	0.302241949681664	0.095794934784426	3.15509322451985	0.00160446828998819	0.0336905361076555	Non-Significance	Il6st
ENSMUSG00000043164	78.0016417860164	-2.15199491652481	0.682193073612305	-3.15452472293467	0.0016075975702791	0.0337215872262549	Down	Tmem212
ENSMUSG00000026532	275.010369211474	-1.14266530769922	0.362405167644611	-3.15300500576681	0.00161599035706691	0.0338628707540863	Down	Spta1
ENSMUSG00000032691	75.702709492331	1.5906274818305	0.504531378765468	3.15268296240084	0.00161777404359434	0.0338655138162663	UP	Nlrp3
ENSMUSG00000030270	69.0251497842142	-0.938960524172365	0.297949481644805	-3.15140848370977	0.0016248507290083	0.0339440953418902	Non-Significance	Cpne9
ENSMUSG00000045036	40.1006600987918	-1.9080664111738	0.6054401202882	-3.15153612592691	0.00162414069969186	0.0339440953418902	Down	Tmem232
ENSMUSG00000020166	2675.68738829569	-0.218517630166715	0.0693580800976426	-3.1505720726278	0.00162951046717026	0.0340066683909659	Non-Significance	Cnot2
ENSMUSG00000063765	563.015050889051	-0.429005874860471	0.136229066988267	-3.14915079685175	0.00163745676430004	0.0341376317871572	Non-Significance	Chadl
ENSMUSG00000025255	117.20920961966	0.668362806932038	0.212521095698044	3.14492452966489	0.00166129680781535	0.0345993425896793	Non-Significance	Zfhx4
ENSMUSG00000028785	1510.63401768551	-0.894641339796962	0.284539035032952	-3.14417787947216	0.00166554164942723	0.0346524250910872	Non-Significance	Hpca
ENSMUSG00000026058	518.959559876748	-0.924593680513074	0.294173023141778	-3.14302674881055	0.00167210559121897	0.0347536005434331	Non-Significance	Khdrbs2
ENSMUSG00000041515	251.443908375988	0.739475941260515	0.235318398459771	3.14244847024544	0.0016754120065765	0.0347869336446793	Non-Significance	Irf8
ENSMUSG00000002881	1103.54189682293	-0.601109136473864	0.191329992871269	-3.14174023347351	0.00167946967624772	0.0348337232081086	Non-Significance	Nab1
ENSMUSG00000022388	18.6482826704763	-1.54288062816745	0.491134832095827	-3.14146040423054	0.00168107537972665	0.0348337232081086	Down	Ttll8
ENSMUSG00000030406	84.9838067714831	1.79399085204585	0.571833139570811	3.13726282704135	0.00170533182217165	0.0353005414982664	UP	Gipr
ENSMUSG00000060989	1345.09282173402	-0.339212015846008	0.108201633967744	-3.13499901440611	0.0017185468894045	0.0354662944418419	Non-Significance	Gm11847
ENSMUSG00000051246	202.0214726769	-0.651090693595199	0.207674332931314	-3.1351524495352	0.00171764824098513	0.0354662944418419	Non-Significance	Msantd1
ENSMUSG00000022246	565.929829691074	-0.382243647832388	0.12191200966525	-3.13540601030173	0.00171616411765076	0.0354662944418419	Non-Significance	Rai14
ENSMUSG00000094651	4.81170468367873	4.13498663558296	1.31910696365498	3.13468638216097	0.00172037927161731	0.0354682834494584	UP	Gal3st2
ENSMUSG00000027276	424.735877182977	0.468053602826345	0.149492317864392	3.13095421566028	0.00174239322343296	0.0358859233346359	Non-Significance	Jag1
ENSMUSG00000062345	33.2319288992811	0.990290746507801	0.316445318234256	3.12942138639799	0.00175150932425837	0.0360373484430239	Non-Significance	Serpinb2
ENSMUSG00000006392	1147.23835559139	0.261477068369865	0.0835747588810513	3.12866075679639	0.00175604923049402	0.0360944082778906	Non-Significance	Med8
ENSMUSG00000078920	39.1626273245491	1.60484130905355	0.513090920801499	3.12779128218957	0.00176125204140115	0.0361649652842884	UP	Ifi47
ENSMUSG00000038011	49.5302336699749	-1.11389327004752	0.356312418446044	-3.126170215749	0.00177099012959681	0.0363284129897514	Down	Dnah10
ENSMUSG00000038530	12992.8825070305	0.548055068586768	0.175413976656877	3.12435234085596	0.00178196934835704	0.0364438596158986	Non-Significance	Rgs4
ENSMUSG00000066952	15.8444141184499	1.53204660239204	0.490300490104961	3.12470950633573	0.00177980728904912	0.0364438596158986	UP	Myo1h
ENSMUSG00000036510	1276.12174991501	0.351416641075901	0.112468151593207	3.1245880375714	0.0017805423152189	0.0364438596158986	Non-Significance	Cdh8
ENSMUSG00000081272	5177.18528009696	0.203190876428765	0.0650439832936327	3.12389964666657	0.0017847131486526	0.0364582679118326	Non-Significance	Gm13509
ENSMUSG00000030075	88.9024523872756	-1.0866719566568	0.347885585006223	-3.12364755394324	0.00178624277713986	0.0364582679118326	Down	Cntn3
ENSMUSG00000037999	695.774401925755	-0.360337353920689	0.115435204261415	-3.12155512892468	0.00179898561838865	0.0366817117458069	Non-Significance	Arap2
ENSMUSG00000073647	269.047732504369	-0.638203358096705	0.204543141273783	-3.12014059294447	0.00180764740075662	0.0368215793069377	Non-Significance	Gm10557
ENSMUSG00000017664	1794.23753525856	0.360482595592013	0.11556563790665	3.11928876196917	0.0018128819838266	0.0368547182204589	Non-Significance	Slc35c2
ENSMUSG00000034308	154.264478351452	0.498211770945074	0.159716147182241	3.11935755861052	0.00181245870532228	0.0368547182204589	Non-Significance	Sdr42e1
ENSMUSG00000030788	7124.40400096769	-0.201370108118278	0.0645695477810367	-3.11865445923749	0.00181678887974144	0.0368974290278305	Non-Significance	Rnf141
ENSMUSG00000047123	341.868600757203	0.559120244181516	0.179395406859724	3.11669208241609	0.00182892490612715	0.0371070156475509	Non-Significance	Ticam1
ENSMUSG00000041710	158.579934972565	-1.44050044119109	0.462274566560084	-3.116114416396	0.00183251156123665	0.0371262974514737	Down	Trpc5
ENSMUSG00000105274	5.49465213845753	4.39812541795832	1.41148605333367	3.1159538612307	0.00183350957508379	0.0371262974514737	UP	1700048F04Rik
ENSMUSG00000039629	120.50177865771	-0.717564154393022	0.230323243630963	-3.11546565201532	0.0018365473615804	0.0371509892519298	Non-Significance	Strip2
ENSMUSG00000061536	4221.2232067535	0.375650531273625	0.120594941101271	3.11497752594919	0.00183958925350136	0.0371757151714009	Non-Significance	Sec22c
ENSMUSG00000020277	4097.70599857385	0.223337430494422	0.0717116928057665	3.11437956288855	0.00184332193374649	0.0371776016074773	Non-Significance	Pfkl
ENSMUSG00000031785	3897.34567854962	-0.489915289493492	0.157307490153184	-3.11437992568833	0.00184331966692381	0.0371776016074773	Non-Significance	Adgrg1
ENSMUSG00000008193	90.9292171734835	-0.786639727345522	0.252612789759484	-3.11401385533366	0.00184560822761373	0.0371870036473137	Non-Significance	Spib
ENSMUSG00000063239	808.373312255436	0.924593592944674	0.297014179362706	3.11296112168296	0.00185220415512671	0.0372831360526048	Non-Significance	Grm4
ENSMUSG00000055980	1381.5764997111	-0.55207072660605	0.177472531628594	-3.11073900586146	0.00186619803550149	0.0375265814978427	Non-Significance	Irs1
ENSMUSG00000018008	596.429487741366	0.62647185049218	0.201408205550871	3.11045842833821	0.00186797187525359	0.0375265814978427	Non-Significance	Cyth4
ENSMUSG00000031841	3084.99243119585	0.962706784863374	0.309655688115481	3.10895882689017	0.00187747879792904	0.0376805199611869	Non-Significance	Cdh13
ENSMUSG00000004952	273.796561856019	0.926721732269845	0.298254365343403	3.10715228326278	0.00188899063548658	0.0378743549299571	Non-Significance	Rasa4
ENSMUSG00000044786	366.379495416882	0.605008204998443	0.194798484778794	3.10581576486833	0.00189754901697585	0.0380086509468958	Non-Significance	Zfp36
ENSMUSG00000017929	3913.80105779659	0.267596553557233	0.0861777352957217	3.10517040902695	0.00190169428313055	0.0380543740437222	Non-Significance	B4galt5
ENSMUSG00000039313	226.521461168365	-1.41181788600402	0.455150434877578	-3.10187089326577	0.0019230180729952	0.0384434268584784	Down	Minar1
ENSMUSG00000027358	65.9601125161333	1.16030708758109	0.374174225318184	3.10098079736627	0.00192880798448097	0.0385142690637812	UP	Bmp2
ENSMUSG00000060923	228.824647775412	-0.643669293994736	0.20758523968329	-3.10074692678908	0.00193033192312231	0.0385142690637812	Non-Significance	Acyp2
ENSMUSG00000000530	160.431141372652	0.827858730571774	0.267108659125859	3.09933318253712	0.00193956767619427	0.0386607875047075	Non-Significance	Acvrl1
ENSMUSG00000063727	33.1279229246512	1.5183714216244	0.490230343553687	3.09726119892479	0.00195317691843994	0.0388941107413707	UP	Tnfrsf11b
ENSMUSG00000031750	70.2007361114597	0.799476210493458	0.258224183916332	3.09605474734504	0.00196114148575351	0.0390146851951605	Non-Significance	Il34
ENSMUSG00000111686	275.405982025212	-0.407208291152346	0.131616197540737	-3.09390712359936	0.00197539315551218	0.0391078077134394	Non-Significance	Rab7-ps1
ENSMUSG00000034265	1424.34401016205	-0.449564984599828	0.145290516649816	-3.09424864723541	0.00197312045995403	0.0391078077134394	Non-Significance	Zdhhc14
ENSMUSG00000079657	83.6882478270145	-1.14077409645563	0.368681102401973	-3.09420279212424	0.00197342546679122	0.0391078077134394	Down	Rab26
ENSMUSG00000051439	633.686200716828	0.92971626926646	0.30039030853083	3.09502751208446	0.00196794641909848	0.0391078077134394	Non-Significance	Cd14
ENSMUSG00000073551	18.0722775173092	-2.80187499838588	0.905585928805559	-3.09399131464141	0.00197483267662709	0.0391078077134394	Down	Spink13
ENSMUSG00000037553	1688.48701493329	0.296170421173465	0.0957472940074777	3.09325108603419	0.00197976555094746	0.0391564278522822	Non-Significance	Zdhhc18
ENSMUSG00000036894	1630.88389525083	-0.409468005988107	0.132434606448674	-3.09185051376129	0.00198912990464315	0.0392644270827992	Non-Significance	Rap2b
ENSMUSG00000105594	15.1616829743838	1.53325888084355	0.495947847057007	3.09157281343598	0.00199099145699085	0.0392644270827992	UP	Gm43398
ENSMUSG00000033088	3107.15675169628	-0.28367185371628	0.0917409552194637	-3.09209614220472	0.00198748467637408	0.0392644270827992	Non-Significance	Triobp
ENSMUSG00000034384	8.14167934007366	2.6125318469756	0.845397383081537	3.09030037146877	0.00199954168420371	0.0393950203953385	UP	Barhl2
ENSMUSG00000001017	9867.0448827552	-0.175843050600864	0.0569534310262323	-3.08748827651616	0.0020185573358051	0.0397313534950232	Non-Significance	Chtop
ENSMUSG00000017144	2480.40695789129	-0.292458474197	0.0947334967667796	-3.08717068596118	0.00202071531021939	0.0397355481261717	Non-Significance	Rnd3
ENSMUSG00000106951	26.3918855818731	1.01261676291255	0.328259142805306	3.0848090147885	0.00203682899216297	0.0399522102465346	UP	5930430L01Rik
ENSMUSG00000000486	52.22832652927	-0.834526834496647	0.270562775108192	-3.08441112848188	0.00203955534663675	0.0399522102465346	Non-Significance	Sept1
ENSMUSG00000097589	122.803401412609	-0.703432005976149	0.228041517548084	-3.08466639557345	0.00203780584774704	0.0399522102465346	Non-Significance	Dleu2
ENSMUSG00000036304	1341.45787044579	0.408270405537525	0.132347758335366	3.08483053035909	0.00203668166078838	0.0399522102465346	Non-Significance	Zdhhc23
ENSMUSG00000039518	29.605616710369	1.7295976950295	0.561617060555268	3.07967441964719	0.0020722699183532	0.0405541635075424	UP	Cdsn
ENSMUSG00000067158	102.29114395099	-0.936373654171212	0.304579245811171	-3.07431864465162	0.0021098395342064	0.040745647164853	Non-Significance	Col4a4
ENSMUSG00000038147	204.188219174624	0.647605267264039	0.210449378441152	3.07724960777268	0.00208920277241391	0.040745647164853	Non-Significance	Cd84
ENSMUSG00000027163	1934.70334205427	0.275831335303929	0.0897160269820955	3.07449342756758	0.00210860367413182	0.040745647164853	Non-Significance	Commd9
ENSMUSG00000053916	14.6364369265205	-2.63498225561722	0.856713753394614	-3.07568571786837	0.00210019088917845	0.040745647164853	Down	Nanp
ENSMUSG00000050900	83.2588244329883	-1.38395756433378	0.450129061182295	-3.074579456609	0.0021079956213489	0.040745647164853	Down	Gm7327
ENSMUSG00000037625	106.70903403248	-1.84485001620701	0.600117439041865	-3.0741483186232	0.00211104451945181	0.040745647164853	Down	Cldn11
ENSMUSG00000015854	65.6219049664404	1.09761819006119	0.356914932220016	3.07529355309957	0.00210295459517832	0.040745647164853	UP	Cd5l
ENSMUSG00000035456	2014.86432993761	-0.425414520285311	0.138309414253845	-3.07581752536765	0.00209926274931823	0.040745647164853	Non-Significance	Prdm8
ENSMUSG00000039623	860.774672067445	0.417799019817425	0.135752388324978	3.07765502303543	0.002086362885562	0.040745647164853	Non-Significance	Ap5z1
ENSMUSG00000040653	2933.04145857857	-0.460029153991065	0.149578845153787	-3.07549609383662	0.0021015268119684	0.040745647164853	Non-Significance	Ppp1r14c
ENSMUSG00000042846	183.133655330373	-1.10987005896839	0.360694985142286	-3.07703213154066	0.00209072762884893	0.040745647164853	Down	Lrrtm3
ENSMUSG00000034135	4877.25720855723	-0.421707566448047	0.137096792255673	-3.07598419707444	0.00209808964716483	0.040745647164853	Non-Significance	Sik3
ENSMUSG00000032224	2361.76111184255	-0.340787631756852	0.110803230161728	-3.07561098407908	0.00210071730417153	0.040745647164853	Non-Significance	Fam81a
ENSMUSG00000003948	4027.18958445008	-0.336956574368505	0.109510903297429	-3.07692260973629	0.00209149593840284	0.040745647164853	Non-Significance	Mmd
ENSMUSG00000037935	5815.65866329854	-0.228389816239855	0.0742968451086379	-3.07401769087099	0.00211196908362681	0.040745647164853	Non-Significance	Smarce1
ENSMUSG00000029073	911.679533211743	0.339738013363379	0.110584796382039	3.07219459164785	0.00212491153018614	0.0409566674275784	Non-Significance	Cptp
ENSMUSG00000034771	570.51288171337	-0.529211418936517	0.172299733625423	-3.07145813752106	0.00213016031811614	0.0410191380390489	Non-Significance	Tle2
ENSMUSG00000038587	3960.20299145359	0.486972510771805	0.158563394742037	3.07115341194636	0.00213233560534602	0.0410223622907953	Non-Significance	Akap12
ENSMUSG00000037379	69.2088905646834	0.734876051509636	0.23964161272423	3.06656278580174	0.00216535327070284	0.041564657635808	Non-Significance	Spon2
ENSMUSG00000024300	442.566386594794	0.661254920188552	0.21563630111671	3.06652876516676	0.00216559970112281	0.041564657635808	Non-Significance	Myo1f
ENSMUSG00000039153	69.5791546310157	0.802153504208122	0.261595655248708	3.06638695296942	0.00216662720288461	0.041564657635808	Non-Significance	Runx2
ENSMUSG00000116632	449.224880006328	0.574837996073938	0.187522539836092	3.06543414235104	0.00217354239940636	0.0416582033417179	Non-Significance	Magef1
ENSMUSG00000087042	58.9404975037997	-0.978992969316203	0.319461946077991	-3.0645057457867	0.00218029986254017	0.0417485534128943	Non-Significance	Gm11611
ENSMUSG00000054580	60.9003620995686	0.817872919281026	0.267044413166587	3.06268500277826	0.00219360834272801	0.0419640562268501	Non-Significance	Pla2r1
ENSMUSG00000022019	1442.06806878194	-0.279526466804959	0.0913247757243163	-3.06079554631232	0.00220749776581077	0.0421902589834237	Non-Significance	Tdrd3
ENSMUSG00000038181	958.704303206728	0.327366403556422	0.107031428276822	3.05860071968519	0.00222373313799679	0.0424211874345587	Non-Significance	Chpf2
ENSMUSG00000005699	1499.27303688925	-0.251639896402243	0.0822681336356246	-3.05877726018176	0.00222242321312998	0.0424211874345587	Non-Significance	Pard6a
ENSMUSG00000036053	5858.79141500677	0.219840304364887	0.0718892476862996	3.05804152137182	0.00222788704315116	0.0424607837487139	Non-Significance	Fmnl2
ENSMUSG00000042473	246.189844069675	-0.669074599526257	0.218958212731977	-3.05571821754528	0.00224522154376484	0.0427309044207986	Non-Significance	Tbc1d8b
ENSMUSG00000022479	27.3748705395052	1.87956614533247	0.615125450387934	3.0555818234266	0.00224624303009827	0.0427309044207986	UP	Vdr
ENSMUSG00000027883	741.382847282728	-0.31041927761855	0.101646824929765	-3.05390038334243	0.00225887074410178	0.0429311517885986	Non-Significance	Gpsm2
ENSMUSG00000062960	313.464361035311	-0.688121695969829	0.225388811287774	-3.05304283756679	0.00226533597692707	0.0429786424075645	Non-Significance	Kdr
ENSMUSG00000020926	2028.90576210298	-0.49769188740827	0.163016738443331	-3.05301094943255	0.00226557671542984	0.0429786424075645	Non-Significance	Adam11
ENSMUSG00000117050	10.1838533647167	2.57201643207482	0.842558066186495	3.05262810397867	0.00226846882606717	0.0429935868138947	UP	AC167363.2
ENSMUSG00000031660	2113.13793183077	-0.252774323882947	0.0828686393800336	-3.05030136580052	0.00228611845307135	0.043287938938555	Non-Significance	Brd7
ENSMUSG00000033294	1536.62379247451	0.329001202779012	0.107915284808434	3.04869883226495	0.00229834763704386	0.0434389829532313	Non-Significance	Noc4l
ENSMUSG00000031512	4.82437724285248	-3.16204687978034	1.03711170317221	-3.04889711504421	0.00229683126857837	0.0434389829532313	Down	Tex29
ENSMUSG00000052861	260.377548108506	-1.38528347968303	0.454429727624575	-3.04839977552586	0.00230063640936006	0.0434420540477221	Down	Dnah6
ENSMUSG00000106990	99.6842566109412	-0.593500423595742	0.194836043521229	-3.04615312890541	0.00231789754525617	0.0436872368515949	Non-Significance	Gm42547
ENSMUSG00000109812	12.6192140474325	1.42013663867411	0.466186793245286	3.04628243281636	0.0023169008868592	0.0436872368515949	UP	Gm45640
ENSMUSG00000037185	27.6837687134419	1.52084550904175	0.499611791028486	3.04405447659868	0.00233412869532561	0.0439526114047903	UP	Krt80
ENSMUSG00000025128	24723.2803416375	-0.278009533059411	0.0913923372551868	-3.04193482089368	0.00235062787938387	0.0441581914330935	Non-Significance	Bhlhe22
ENSMUSG00000090622	61.8740909486742	-1.05779737090832	0.347751548136713	-3.04181930052102	0.00235153013945503	0.0441581914330935	Down	A930033H14Rik
ENSMUSG00000020770	1206.22969638561	-0.300850126034931	0.0988885495165555	-3.04231508608147	0.00234766009566186	0.0441581914330935	Non-Significance	Unk
ENSMUSG00000033955	3938.38875819095	0.277615987671254	0.0912780614612331	3.04143167840128	0.00235455994013993	0.0441744849742874	Non-Significance	Tnks1bp1
ENSMUSG00000039114	882.136290523681	0.53837586936934	0.177059061191524	3.04065697483272	0.00236062602876563	0.0442476609116611	Non-Significance	Nrn1
ENSMUSG00000044548	1025.86023303911	-0.675987097512662	0.222462476357387	-3.03865671452244	0.00237635470818389	0.0445016526516086	Non-Significance	Dact1
ENSMUSG00000079450	172.520538217862	-0.542853462238746	0.178694149960463	-3.03789162856678	0.00238239614619687	0.0445739337572787	Non-Significance	Cldn34c1
ENSMUSG00000042788	35.8199901128238	-1.98196815761989	0.652832100421241	-3.03595389433367	0.00239776026207674	0.0448203475887373	Down	Fam166b
ENSMUSG00000029088	83.6127931627069	0.916955175618655	0.302129110735881	3.03497790525803	0.00240553308766864	0.0449245397752814	Non-Significance	Kcnip4
ENSMUSG00000005413	3536.66112793341	0.847174189457834	0.279284835477913	3.03336981404001	0.00241839032927864	0.0450822379721641	Non-Significance	Hmox1
ENSMUSG00000001552	4740.20604189863	0.397323949940411	0.130981202065881	3.03344253735406	0.00241780752615367	0.0450822379721641	Non-Significance	Jup
ENSMUSG00000025172	6.40379039173297	2.21089221131628	0.729072135284197	3.03247388607776	0.00242558083465291	0.0451750611055547	UP	Ankrd2
ENSMUSG00000055407	11378.9652151132	0.367853628509922	0.12133988055109	3.03159708777724	0.00243263674978395	0.0452652107785391	Non-Significance	Map6
ENSMUSG00000026778	57.407913137419	-1.87489548727346	0.619040991673757	-3.02870975022856	0.00245600519719284	0.0456169474398608	Down	Prkcq
ENSMUSG00000027993	20966.6789333461	0.326042344125492	0.107641575133284	3.02896296084277	0.00245394766881771	0.0456169474398608	Non-Significance	Trim2
ENSMUSG00000089999	213.064930419609	-0.549009513628426	0.181398165187529	-3.02654391824119	0.00247366883165997	0.0459032950950454	Non-Significance	Gm6485
ENSMUSG00000039720	99.7033185784467	-1.81162166703901	0.599475052660591	-3.02201344159138	0.00251099397862704	0.0465536460774311	Down	Got1l1
ENSMUSG00000085025	20.732077333818	1.6097765566871	0.53279639845478	3.02137281962825	0.00251631323556578	0.0466099689173567	UP	Gm13715
ENSMUSG00000044707	405.811201526739	-0.55865390045271	0.185026675915681	-3.01931544566739	0.00253346594957507	0.0468762121541739	Non-Significance	Ccnjl
ENSMUSG00000049539	5.35692179222652	-3.00662053476533	0.995866778739095	-3.01909913951756	0.00253527553376546	0.0468762121541739	Down	Hist1h1a
ENSMUSG00000070520	2490.08880305729	0.283827583558897	0.0940438386712464	3.0180348608598	0.00254419635665818	0.0469986218470915	Non-Significance	Nsmce3
ENSMUSG00000026043	974.336327516044	1.11817229633459	0.370568725536706	3.01744917819253	0.00254911780779975	0.0470469972277838	UP	Col3a1
ENSMUSG00000042286	527.387776922948	0.600807598289266	0.199129530910115	3.0171697565062	0.00255146883543498	0.0470478878851733	Non-Significance	Stab1
ENSMUSG00000026028	4236.803360503	0.307161524331117	0.101870964751656	3.01520187896447	0.00256808261360447	0.0472695804286889	Non-Significance	Trak2
ENSMUSG00000031387	276.961365317981	0.71529917153823	0.237231274319034	3.01519761081871	0.00256811875462996	0.0472695804286889	Non-Significance	Renbp
ENSMUSG00000028599	1213.28682043321	0.655258718145779	0.217352122026117	3.01473347505226	0.00257205165521881	0.0472993585668547	Non-Significance	Tnfrsf1b
ENSMUSG00000112023	124.005754080944	0.748186180951787	0.248289687152182	3.01335987625296	0.00258372327268283	0.0474712681512436	Non-Significance	Lilr4b
ENSMUSG00000045799	1579.25549336329	-0.381263320535383	0.12654275493018	-3.01292097477841	0.00258746286297022	0.0474972630308577	Non-Significance	Gm9800
ENSMUSG00000020923	8043.32836965633	0.206960714988588	0.0687155150475824	3.01184841364104	0.0025966222834946	0.0476226120952227	Non-Significance	Ubtf
ENSMUSG00000032454	15.6946614773415	-2.51341019540682	0.834755456242059	-3.01095389866849	0.00260428389312333	0.0477202907806303	Down	Rbp2
ENSMUSG00000026610	193.810934844301	-1.73904375064074	0.578107856952471	-3.00816487741268	0.00262830501238606	0.0480671026427247	Down	Esrrg
ENSMUSG00000063171	2160.52015490236	-0.286818352502069	0.0953538143068971	-3.00793790565044	0.0026302687462467	0.0480671026427247	Non-Significance	Rps4l
ENSMUSG00000073945	4.34041375573551	-4.06095863384845	1.35001941933722	-3.00807423632628	0.00262908906795559	0.0480671026427247	Down	Olfr618
ENSMUSG00000056966	17.2674793187342	-2.17761801877656	0.724566408639392	-3.00540846610009	0.00265224411014269	0.0484253792800047	Down	Gjc3
ENSMUSG00000028931	1968.56959731345	-0.565598990835186	0.18823888710944	-3.0046872860354	0.00265854027881863	0.0484969968183424	Non-Significance	Kcnab2
ENSMUSG00000023572	1960.40376972413	0.244891896944529	0.0815283513105911	3.0037636356902	0.00266662403960845	0.0486010666844249	Non-Significance	Ccndbp1
ENSMUSG00000000730	4.11603100390671	5.46007959307777	1.81881268309123	3.00200215439332	0.00268210277579597	0.0488396094583667	UP	Dnmt3l
ENSMUSG00000057003	17.7771354677052	-2.20690954897224	0.735271436791865	-3.00148957043868	0.00268662242388916	0.0488783461642737	Down	Myh4
ENSMUSG00000032018	4599.02831787573	0.222227990384382	0.0740924617546825	2.99933333461332	0.00270571109574223	0.049181835762553	Non-Significance	Sc5d
ENSMUSG00000044303	76.5538364256807	-1.40678531641973	0.469571371964211	-2.9958924253307	0.00273642950544955	0.0496959922007465	Down	Cdkn2a
ENSMUSG00000003934	12479.5745713478	-0.349561891210065	0.116703400290528	-2.99530168221189	0.00274173524504321	0.0497481285892342	Non-Significance	Efnb3
ENSMUSG00000070305	144.568986837168	0.625629908194891	0.208915528520983	2.99465488575233	0.00274755520266028	0.0498094945390879	Non-Significance	Mpzl3
ENSMUSG00000022114	1435.83773104849	-0.412647938234018	0.137888566460116	-2.99261895911708	0.00276594848217264	0.0500984870915508	Non-Significance	Spry2
ENSMUSG00000039977	69.8668790063006	-1.26911619285959	0.424252721248672	-2.99141556269645	0.00277687320828445	0.0502518126824266	Non-Significance	Deup1
ENSMUSG00000079593	538.543883111006	0.423090769978601	0.141462753570912	2.99082803988059	0.00278222118886111	0.0503040363801958	Non-Significance	Gm14597
ENSMUSG00000026664	514.755077540115	-0.59687144169834	0.199612921508666	-2.99014431123602	0.0027884567348234	0.0503722011929061	Non-Significance	Phyh
ENSMUSG00000091386	12.0356360886815	-2.24708873195865	0.751689017316091	-2.9893861426656	0.0027953860884057	0.0504527678199795	Non-Significance	Olfr443-ps1
ENSMUSG00000021759	1212.94859818252	0.569832424169925	0.190653577235073	2.98883678152722	0.00280041684866273	0.0504989555472447	Non-Significance	Plpp1
ENSMUSG00000028773	3669.50483620256	-0.525576636549006	0.175939586528123	-2.98725629018684	0.00281493630367256	0.0506713335861974	Non-Significance	Fabp3
ENSMUSG00000043659	16.1188534710574	-1.92721874296204	0.645098477339612	-2.98747991300474	0.00281287778761952	0.0506713335861974	Non-Significance	Npsr1
ENSMUSG00000027827	399.843673544174	-1.05118014379192	0.351950693007794	-2.9867255972945	0.00281982700047182	0.0507146878931687	Non-Significance	Kcnab1
ENSMUSG00000028049	1561.68051027244	0.238033587079977	0.0797114948674227	2.98618897407304	0.00282478023793124	0.0507590897459746	Non-Significance	Scamp3
ENSMUSG00000015335	359.342027431835	0.519695733452031	0.174235343315142	2.98272281366043	0.0028569660863322	0.0512923322582189	Non-Significance	Zdhhc12
ENSMUSG00000071714	25.4018794094725	1.26507751143007	0.424265777876669	2.98180427787844	0.00286555130407793	0.0514012982384689	Non-Significance	Csf2rb2
ENSMUSG00000062397	11562.9604843857	-0.156182518554293	0.0523915913890595	-2.98106078501192	0.0028725177001671	0.0514810606422052	Non-Significance	Zfp706
ENSMUSG00000031380	28.0320944504679	1.1231917781528	0.3770042128962	2.9792552436597	0.00288949971047591	0.0517170201578267	Non-Significance	Vegfd
ENSMUSG00000118159	8.92720892574358	1.77156798219013	0.594660887919294	2.9791230904538	0.00289074626891675	0.0517170201578267	Non-Significance	AC137853.1
ENSMUSG00000037692	4482.05585875451	0.253472538538814	0.0851001669215591	2.97851987496631	0.00289644244191599	0.0517621431366493	Non-Significance	Ahdc1
ENSMUSG00000108348	990.636251759608	-0.803443790217174	0.26976412385511	-2.97831964731048	0.00289833545829019	0.0517621431366493	Non-Significance	Gm42372
ENSMUSG00000029461	16007.6254991248	0.347627673738507	0.116782592952182	2.97670795750225	0.00291361406743118	0.0519895624556213	Non-Significance	Fam168a
ENSMUSG00000029026	383.70929761868	0.974518514520699	0.327471775560718	2.97588551823151	0.0029214389785509	0.052052865842372	Non-Significance	Trp73
ENSMUSG00000024331	64.0875110844107	-0.867893923584594	0.291650658793895	-2.97579963362237	0.00292225721311736	0.052052865842372	Non-Significance	Dsc2
ENSMUSG00000097290	78.1967266602954	-1.01466435560441	0.341061458283228	-2.97501910861414	0.00292970297625728	0.0521400361567181	Non-Significance	1300002E11Rik
ENSMUSG00000082691	1252.51750263673	-0.285817245994471	0.0961086035701284	-2.97389864567033	0.00294042182196708	0.0522852552172407	Non-Significance	Dynlt1-ps1
ENSMUSG00000028437	2084.36353820044	0.243722964099457	0.0820332563118438	2.97102632587156	0.00296806336990145	0.0527308719221361	Non-Significance	Ubap1
ENSMUSG00000074754	438.720332864736	-0.324138834767562	0.109151940135684	-2.96961129930108	0.00298176775639268	0.0528823758948428	Non-Significance	Smim26
ENSMUSG00000045179	684.354771846309	-0.907663338249492	0.305640575557853	-2.96970824830058	0.00298082697631102	0.0528823758948428	Non-Significance	Sox3
ENSMUSG00000023367	797.096000588973	0.918193221567513	0.309237212538693	2.96921969393521	0.00298557060003777	0.0529038967297239	Non-Significance	Tmem176a
ENSMUSG00000033295	10947.4620203568	0.346405576512787	0.116702775918334	2.96827195229011	0.00299479235163471	0.0530213193555016	Non-Significance	Ptprf
ENSMUSG00000028669	2736.36357858633	0.267099412174719	0.0899981167068672	2.96783334972096	0.00299906884828161	0.0530510611595165	Non-Significance	Pithd1
ENSMUSG00000018566	98.5386984476626	-0.726579578324184	0.244849201154616	-2.96745741827177	0.00300273871718954	0.0530700300440307	Non-Significance	Slc2a4
ENSMUSG00000039157	1293.27364147822	-0.342874403426657	0.115695950972247	-2.96358170312206	0.00304081325930107	0.0536119235965572	Non-Significance	Fam102a
ENSMUSG00000006269	5.02725147027763	3.59609160581375	1.21347831085056	2.96345766847135	0.00304203899980708	0.0536119235965572	Non-Significance	Atp6v1b1
ENSMUSG00000069565	4322.63610320091	-0.257052798771441	0.086742666610984	-2.96339516427653	0.00304265685217159	0.0536119235965572	Non-Significance	Dazap1
ENSMUSG00000014837	4036.81207795697	-0.237154960567115	0.0800315091384744	-2.96326988107619	0.00304389561803173	0.0536119235965572	Non-Significance	4931428F04Rik
ENSMUSG00000074782	326.610465128548	0.449070937972936	0.151575912291391	2.96268009332273	0.00304973345943044	0.0536684791641889	Non-Significance	4833422C13Rik
ENSMUSG00000092090	38.3708896375801	-1.95588448581937	0.660343210637085	-2.96192109544425	0.00305726120354446	0.053754650300875	Non-Significance	Gm3294
ENSMUSG00000108841	102.545885063764	-1.76010646794533	0.59447695351929	-2.9607648497146	0.00306876142825334	0.0539104597941909	Non-Significance	Frmpd2
ENSMUSG00000097597	3.19477423412608	4.31494562227837	1.45782904743718	2.95984335739771	0.00307795498760783	0.0540255140479515	Non-Significance	Gm26674
ENSMUSG00000041945	235.062889855254	0.537338214830217	0.181680126114592	2.95760591057328	0.00310038220355848	0.0543258222992309	Non-Significance	Mfsd9
ENSMUSG00000029861	2965.7582893585	0.329509018281175	0.111402248732492	2.95783094174714	0.00309811986630338	0.0543258222992309	Non-Significance	Fam131b
ENSMUSG00000022770	1727.7441873563	0.301117075775247	0.101867638102593	2.95596404691337	0.00311693422217837	0.0545690514938529	Non-Significance	Dlg1
ENSMUSG00000079477	10575.267245837	-0.199345634543581	0.0674616739384233	-2.95494645931165	0.00312723316357748	0.0547024835317222	Non-Significance	Rab7
ENSMUSG00000041498	126.18453477047	-0.869065478926784	0.294281271527563	-2.95317970598542	0.00314518808347491	0.0549694933562667	Non-Significance	Kif14
ENSMUSG00000004709	74.1453884153302	1.11934740760729	0.379401048213518	2.95030130485393	0.00317464166629876	0.0554368409266239	Non-Significance	Cd244a
ENSMUSG00000061039	5.9822927281051	2.76919388037952	0.938747458226391	2.94988162802748	0.00317895699642369	0.0554647911135203	Non-Significance	Olfr920
ENSMUSG00000028820	14204.5651035436	0.17630166115166	0.0597736656673578	2.94948718943865	0.00318301768720175	0.0554882545795383	Non-Significance	Sfpq
ENSMUSG00000028730	105.973521036405	-0.934850890796843	0.317143276606004	-2.94772413529117	0.00320122593856593	0.0557232970030409	Non-Significance	Cfap57
ENSMUSG00000061306	5847.81431847149	0.27050803148158	0.0917706282719869	2.94765369459885	0.00320195539530958	0.0557232970030409	Non-Significance	Slc38a10
ENSMUSG00000085139	84.1712766979382	1.68917504627805	0.573186055954954	2.94699256677451	0.003208809167397	0.0557950468928409	Non-Significance	A730046J19Rik
ENSMUSG00000071252	580.233358250192	-0.301266199960719	0.102290953129301	-2.94518909780715	0.00322757337839668	0.0560735983792709	Non-Significance	2210408I21Rik
ENSMUSG00000025020	2162.48395764405	0.582002940474405	0.197664225146906	2.94440200315386	0.00323579400915352	0.0561686553959351	Non-Significance	Slit1
ENSMUSG00000036800	880.205297316127	0.753716826593094	0.256007130680221	2.94412434759312	0.00323869846833383	0.0561713483926387	Non-Significance	Fam135b
ENSMUSG00000038894	2814.11971146122	0.32262909228733	0.10961515498255	2.94328911306735	0.00324744989528907	0.0562753594662011	Non-Significance	Irs2
ENSMUSG00000024758	42312.6620085759	0.164355501892501	0.0558516093961128	2.94271738396746	0.00325345277897994	0.0563316048536773	Non-Significance	Rtn3
ENSMUSG00000044811	253.291546672633	0.625160475942693	0.212496008320512	2.94198691487771	0.00326113706639424	0.0564168428480108	Non-Significance	Cd300c2
ENSMUSG00000032269	322.574651684167	1.28551354790144	0.437244592248117	2.9400330402988	0.0032817724997443	0.0567257985975261	Non-Significance	Htr3a
ENSMUSG00000055078	5919.11261118485	-0.413112482445194	0.140590946822063	-2.93840031512159	0.00329910733268879	0.0569772290060564	Non-Significance	Gabra5
ENSMUSG00000056214	1306.30276695372	-0.390240904731987	0.132852657694421	-2.93739629680268	0.00330980848347511	0.0571137644644257	Non-Significance	Pard6g
ENSMUSG00000020911	31.163515390943	1.35287106135757	0.460747368700194	2.9362534726441	0.00332202753911015	0.0572762402122865	Non-Significance	Krt19
ENSMUSG00000034579	34.2081811710412	-1.13984174247591	0.388484640755605	-2.93407157682967	0.00334547049478522	0.0576317939957477	Non-Significance	Pla2g3
ENSMUSG00000027411	2267.99278060743	0.295489882935828	0.100737808088212	2.93325702180336	0.00335426087293525	0.0577240493058584	Non-Significance	Vps16
ENSMUSG00000020099	944.234084529154	0.371024763003429	0.126497845986546	2.93305202242645	0.00335647646103273	0.0577240493058584	Non-Significance	Unc5b
ENSMUSG00000031266	814.782036252524	0.329350247742212	0.112302375153162	2.93270954681976	0.00336018083498201	0.057739154448711	Non-Significance	Gla
ENSMUSG00000031137	11268.9216300198	-0.359373161108892	0.122682080831667	-2.92930441571163	0.00339721534106747	0.0583264761624786	Non-Significance	Fgf13
ENSMUSG00000029769	1458.30818164322	0.249145667983495	0.085068492963984	2.92876550768305	0.00340311049566332	0.0583296564906856	Non-Significance	Ccdc136
ENSMUSG00000068428	27.4064367113018	-1.52072430997371	0.519201937820059	-2.92896501187705	0.00340092701974797	0.0583296564906856	Non-Significance	Gmnc
ENSMUSG00000028280	14.6047505208135	-1.75637957122292	0.59985203898549	-2.92802134038492	0.00341126630660225	0.058371509137513	Non-Significance	Gabrr1
ENSMUSG00000051359	8377.1175325821	-0.775699586305932	0.264907770727459	-2.92818736187238	0.00340944522914928	0.058371509137513	Non-Significance	Ncald
ENSMUSG00000025809	9269.33361707103	0.464614275320061	0.158700786663064	2.92761167155699	0.00341576372278626	0.0583995553307498	Non-Significance	Itgb1
ENSMUSG00000030047	126.083172196447	0.676504252697078	0.2311055296636	2.92725255722702	0.00341971058189989	0.0584181495809336	Non-Significance	Arhgap25
ENSMUSG00000069516	11288.3919773505	0.644870555705066	0.220392714402423	2.9260066851737	0.00343343559133627	0.058603611166743	Non-Significance	Lyz2
ENSMUSG00000029673	4462.75538688347	0.443263476763142	0.151529457648688	2.92526274192059	0.00344165504992957	0.0586948700543499	Non-Significance	Auts2
ENSMUSG00000089762	576.962166673151	0.520876924788093	0.178077818353416	2.92499610341335	0.00344460536342888	0.0586961903087701	Non-Significance	Ier5l
ENSMUSG00000021258	1909.83946953189	0.191346254436234	0.0654338244537774	2.92427129292132	0.00345263691642761	0.0587840206996104	Non-Significance	Ccnk
ENSMUSG00000052310	2727.89932412642	0.700741941822389	0.239737436271234	2.92295585003914	0.00346725675940927	0.0589837825574444	Non-Significance	Slc39a1
ENSMUSG00000033031	470.608470966824	-0.593768572157197	0.203221157381301	-2.92178521079436	0.00348031461039572	0.0591566620673834	Non-Significance	Cip2a
ENSMUSG00000036565	23939.8865008927	0.198937956750025	0.068099908703974	2.92126612995615	0.00348611898711232	0.0592060656905169	Non-Significance	Ttyh3
ENSMUSG00000020857	93.2099846991231	0.589748717153437	0.201912801661117	2.92080894476046	0.00349123854004101	0.059243766288686	Non-Significance	Nme2
ENSMUSG00000055775	293.402119039917	-1.60546239039964	0.549773661238018	-2.92022427335706	0.00349779565103403	0.0593057783786526	Non-Significance	Myh8
ENSMUSG00000030096	8999.83118117629	-0.392954962010794	0.134627281245523	-2.91883605146978	0.00351340952781839	0.0595211194551057	Non-Significance	Slc6a6
ENSMUSG00000013091	22.2554757849338	-1.08502859203219	0.37228394235861	-2.91451891574472	0.00356237219630367	0.0603006017752116	Non-Significance	Tmem190
ENSMUSG00000046807	2169.52444042101	-0.240203268617442	0.0824388710936708	-2.91371370605636	0.00357157285095211	0.0604062954617571	Non-Significance	Lrrc75b
ENSMUSG00000086441	70.7236922284052	0.824677301080965	0.283156269287588	2.91244584891525	0.0035861037262669	0.0606018901830927	Non-Significance	Gm15046
ENSMUSG00000049191	938.3816329008	-0.439208078817787	0.150852284351962	-2.91151095725568	0.00359685291688264	0.0607333073924209	Non-Significance	Rtl5
ENSMUSG00000043020	176.163150492894	-1.43684048500166	0.493592938642508	-2.91098265901715	0.00360294013215789	0.0607368549597007	Non-Significance	Wdr63
ENSMUSG00000020486	287.856733831642	-0.61893960877202	0.212622658150046	-2.91097672354016	0.00360300857575044	0.0607368549597007	Non-Significance	Sept4
ENSMUSG00000048960	345.830670707416	-0.470525687038762	0.161708746618651	-2.90971080338887	0.0036176332959964	0.0609331128363581	Non-Significance	Prex2
ENSMUSG00000034652	59.2592863959293	0.755123709635647	0.259724134084218	2.90740678488812	0.00364438941565583	0.0612946193600411	Non-Significance	Cd300a
ENSMUSG00000020605	884.213351110339	0.431515862955245	0.148422597368139	2.90734612253778	0.00364509630083941	0.0612946193600411	Non-Significance	Hs1bp3
ENSMUSG00000029155	119.267419498908	-1.41989092194615	0.488695765344244	-2.90547007491657	0.00366701912372332	0.0616125556881505	Non-Significance	Spata18
ENSMUSG00000038156	600.461168774822	0.675810794472276	0.23263352645232	2.90504470605955	0.00367200647589664	0.0616456567863962	Non-Significance	Spon1
ENSMUSG00000014606	4496.72334547582	0.189994335526534	0.0654397853506566	2.90334594633	0.00369198560108402	0.0619301788306631	Non-Significance	Slc25a11
ENSMUSG00000026447	1186.37317036412	0.525792884616517	0.181214209352774	2.90149920635056	0.00371381720163722	0.0622452824008615	Non-Significance	Pik3c2b
ENSMUSG00000107476	905.952181479929	-0.31377435856127	0.108152552084361	-2.90122010543514	0.00371712683747798	0.0622496872266496	Non-Significance	Zfp862-ps
ENSMUSG00000042485	35.051943817531	1.02446303724585	0.35329084481152	2.89977238949512	0.00373433721306256	0.0624866859951525	Non-Significance	Mustn1
ENSMUSG00000087143	974.596660827916	-0.415026026060187	0.143178857166584	-2.8986544122036	0.00374767720189036	0.0626585866708854	Non-Significance	A830082K12Rik
ENSMUSG00000020423	1999.05665344582	-0.460632223217789	0.158950741220373	-2.89795580493179	0.00375603513606374	0.0626957139419267	Non-Significance	Btg2
ENSMUSG00000084408	6.60724316952771	-2.17396772007574	0.750118616910158	-2.89816526488919	0.00375352744153692	0.0626957139419267	Non-Significance	Gm11870
ENSMUSG00000105895	158.37180888892	-0.578096813412753	0.199588871747874	-2.89643810474074	0.0037742508695019	0.0629483424610558	Non-Significance	Gm42829
ENSMUSG00000020866	1439.64015283082	0.684761233259089	0.236441653487567	2.89611082970665	0.00377818939606975	0.0629626325865425	Non-Significance	Cacna1g
ENSMUSG00000076498	23.3020106807747	1.41976651758158	0.490326887389542	2.89555101728214	0.00378493500757747	0.0629723185177649	Non-Significance	Trbc2
ENSMUSG00000021180	1894.73792410535	-0.584613022231106	0.201897416160214	-2.89559437336826	0.00378441218592448	0.0629723185177649	Non-Significance	Rps6ka5
ENSMUSG00000105858	18.8824454079165	-1.13278642426872	0.391507856553927	-2.89339384971623	0.0038110308516786	0.0633548993739996	Non-Significance	2310074N15Rik
ENSMUSG00000020297	57706.2964344765	-0.203110697707784	0.0702222735796349	-2.89239706084778	0.00382314441639355	0.063504604529542	Non-Significance	Nsg2
ENSMUSG00000092074	490.76213409028	-0.328232861162505	0.113520179567664	-2.89140540838257	0.00383523026561117	0.0636536064636083	Non-Significance	Dynlt1a
ENSMUSG00000022454	20695.7184915088	0.293565521137282	0.101569509493708	2.89029180706506	0.00384884374813617	0.0638277001770861	Non-Significance	Nell2
ENSMUSG00000068758	186.094274704209	0.650193800893218	0.225095419778615	2.88852523757567	0.00387052967680656	0.0640866917645107	Non-Significance	Il3ra
ENSMUSG00000020963	231.38064558829	0.696959576753414	0.241287001506679	2.88850859101965	0.00387073455226892	0.0640866917645107	Non-Significance	Tshr
ENSMUSG00000074004	9.03646698022902	2.07753500818495	0.719442877085488	2.8876997387217	0.00388070128022037	0.0641996824746416	Non-Significance	B3gnt6
ENSMUSG00000053158	134.379352625462	0.54655391118911	0.189509515447454	2.88404468714214	0.00392603037050461	0.0648970279124431	Non-Significance	Fes
ENSMUSG00000048031	39.1503488307726	1.25384591595576	0.434830883203858	2.88352544492093	0.00393250875425386	0.0649515653663384	Non-Significance	Fcrl5
ENSMUSG00000016529	63.7458645616175	1.60266365893724	0.556381900374763	2.8805100558766	0.00397032286736167	0.0654866632240778	Non-Significance	Il10
ENSMUSG00000005994	21.0991328116609	-1.27023806146262	0.440988865643951	-2.8804311410624	0.00397131690737763	0.0654866632240778	Non-Significance	Tyrp1
ENSMUSG00000031403	868.27740104637	-0.359164581942678	0.124715126777896	-2.87987986078313	0.00397826734231555	0.0655483710248782	Non-Significance	Dkc1
ENSMUSG00000044461	118.610632452726	0.669986260411037	0.232680380848957	2.87942738432233	0.00398398032905193	0.0655896068516197	Non-Significance	Shisa2
ENSMUSG00000059974	1929.70979998288	0.692087652969891	0.240558854002611	2.87699929333043	0.00401476494405679	0.0660432065797297	Non-Significance	Ntm
ENSMUSG00000029189	1322.67939494836	0.536369585928984	0.186458459718735	2.87661705850233	0.00401963074435906	0.0660700528865647	Non-Significance	Sel1l3
ENSMUSG00000036551	33.5219025573099	-1.63656220193421	0.569026538288033	-2.87607359554434	0.00402655817555987	0.066130715502302	Non-Significance	Akap14
ENSMUSG00000033256	1985.24878860269	0.324373112111153	0.112835328192866	2.87474780555175	0.00404350329091766	0.0663556752905532	Non-Significance	Shf
ENSMUSG00000032334	919.804290938192	0.825151083158804	0.287123147396119	2.87385775282135	0.00405491547270175	0.0664895489749353	Non-Significance	Loxl1
ENSMUSG00000036411	614.702026171119	-0.323772048826896	0.112693812259523	-2.87302419125978	0.00406562983279109	0.0666117747504048	Non-Significance	9530077C05Rik
ENSMUSG00000063063	9695.57880601961	-0.159427157058746	0.0555230534353757	-2.87136868732024	0.00408698543318757	0.0668598828496847	Non-Significance	Ctnna2
ENSMUSG00000021879	75.623256149429	-1.32878795910856	0.4627757718164	-2.87134297003721	0.0040873179814623	0.0668598828496847	Non-Significance	Dnah12
ENSMUSG00000054302	1353.36477332435	-0.322174318416019	0.112225483680701	-2.87077683115767	0.00409464490475491	0.066926152039238	Non-Significance	Eapp
ENSMUSG00000023328	984.635683646625	0.766408729352372	0.267068601537543	2.8697073521188	0.00410851855103323	0.0670992346252277	Non-Significance	Ache
ENSMUSG00000035561	1348.48002639261	0.318210323752074	0.110917393146808	2.86889472177637	0.00411908877458006	0.0671055190237861	Non-Significance	Aldh1b1
ENSMUSG00000070780	76.9024425235708	0.772283226260613	0.269213170514126	2.86866806993787	0.00412204132812156	0.0671055190237861	Non-Significance	Rbm47
ENSMUSG00000054256	3039.42846214382	-0.298572702854146	0.104054505586771	-2.86938755001981	0.00411267541009154	0.0671055190237861	Non-Significance	Msi1
ENSMUSG00000020140	32.7499419625834	-1.13807531787356	0.396697812086505	-2.86887218229826	0.00411938230642976	0.0671055190237861	Non-Significance	Lgr5
ENSMUSG00000021621	396.95465068544	-0.359999616524326	0.125604150063087	-2.86614428220332	0.00415504825999098	0.0675890055731494	Non-Significance	Zcchc9
ENSMUSG00000027193	4405.86221786793	-0.202137198016552	0.0705467172641097	-2.86529559213649	0.00416620147220761	0.0676876097629973	Non-Significance	Api5
ENSMUSG00000001119	793.977165983785	0.838748498326769	0.292764314435061	2.86492737321924	0.00417104893013624	0.0676876097629973	Non-Significance	Col6a1
ENSMUSG00000012429	613.228111140547	-0.297826366121945	0.103951550799233	-2.86504976435754	0.0041694371312592	0.0676876097629973	Non-Significance	Mplkip
ENSMUSG00000026141	429.31809972695	-2.06353991234649	0.720343906784648	-2.86465935633075	0.00417458048467327	0.0676911538748885	Non-Significance	Col19a1
ENSMUSG00000111348	181.863287061401	-0.560514610724952	0.195693094594991	-2.86425339578282	0.00417993483574052	0.0677242257169029	Non-Significance	Gm19531
ENSMUSG00000104605	5.32653294654358	-2.95492448105958	1.0320125604413	-2.86326406705361	0.00419300952922728	0.0678284858999546	Non-Significance	Gm42922
ENSMUSG00000028073	112.579678927295	0.600871145369413	0.209847507502396	2.86337041845757	0.00419160224104547	0.0678284858999546	Non-Significance	Pear1
ENSMUSG00000007411	6113.43609511083	-0.212840329073178	0.0743640299790858	-2.86214086478419	0.00420789842038721	0.068015484673205	Non-Significance	Mark3
ENSMUSG00000024430	80.7016414578988	-0.589092537744837	0.205898603925737	-2.86108077720289	0.00422199465264783	0.0681893855717373	Non-Significance	Cabyr
ENSMUSG00000094002	94.4585468205325	0.799332836975009	0.279441815284743	2.86046251224253	0.00423023562766445	0.0682685182534062	Non-Significance	Gm9866
ENSMUSG00000025887	122.458362528877	1.22837351728006	0.429636261419435	2.85910112247451	0.00424843331516243	0.0685080829219287	Non-Significance	Casp12
ENSMUSG00000012017	292.630391994561	-0.523049162832664	0.182997872553243	-2.85822537461731	0.00426017692568653	0.0686432766314681	Non-Significance	Scarf2
ENSMUSG00000027316	962.128500439901	-0.353869618134248	0.12399859644161	-2.85381954545657	0.00431970607173178	0.0694928462610646	Non-Significance	Gfra4
ENSMUSG00000042514	44.4711368643535	-2.32835049910327	0.815859109740409	-2.85386345669917	0.0043191090648425	0.0694928462610646	Non-Significance	Klhl14
ENSMUSG00000022893	2616.87707655633	0.449891494315968	0.157756255880066	2.85181396963426	0.00434705328437571	0.0698777699866877	Non-Significance	Adamts1
ENSMUSG00000026668	106.199025551869	-1.60084134087639	0.561761658567246	-2.84968067233225	0.00437631423680324	0.0702376089333284	Non-Significance	Ucma
ENSMUSG00000025227	903.212763869964	0.289790290307384	0.10168626694597	2.84984687717331	0.00437402812406839	0.0702376089333284	Non-Significance	Mfsd13a
ENSMUSG00000039089	2361.67087627806	0.205127015996018	0.0720121406700927	2.84850601700289	0.00439250227618954	0.070386834513591	Non-Significance	L3mbtl3
ENSMUSG00000047090	287.232865711524	0.401493768245068	0.140936659558025	2.84875325911758	0.00438909050578771	0.070386834513591	Non-Significance	Tmem198b
ENSMUSG00000028461	1087.04103974704	-0.260663789790188	0.0915181715174805	-2.84821894349583	0.00439646670809483	0.0703951499318851	Non-Significance	Ccdc107
ENSMUSG00000005514	4888.7578236171	0.324745192733679	0.114075415811413	2.84675879043509	0.0044166813947102	0.0705529457195654	Non-Significance	Por
ENSMUSG00000016559	25462.771277917	-0.271521709645145	0.0953639467559609	-2.84721552412231	0.00441034923571195	0.0705529457195654	Non-Significance	H3f3b
ENSMUSG00000024421	121.231447376046	-0.749736723191973	0.26336044243091	-2.84680841310729	0.00441599302688863	0.0705529457195654	Non-Significance	Lama3
ENSMUSG00000040957	594.470484646551	0.394571855555854	0.138689471759125	2.84500222368101	0.00444111130235405	0.0708877695456215	Non-Significance	Cables1
ENSMUSG00000022350	2971.16771523105	0.194418202003881	0.0683495839136163	2.8444679670559	0.00444856586399037	0.0709513264380853	Non-Significance	Washc5
ENSMUSG00000026312	110.546953215164	1.36377169246854	0.479765143747613	2.84258185539626	0.00447497382196501	0.0712057555736504	Non-Significance	Cdh7
ENSMUSG00000053318	4.44434815526392	2.9849949707954	1.04995160626314	2.84298338417637	0.00446934003759621	0.0712057555736504	Non-Significance	Slamf8
ENSMUSG00000028207	3357.5097374316	-0.222059597369936	0.0781187066893424	-2.84259182954742	0.0044748337983887	0.0712057555736504	Non-Significance	Asph
ENSMUSG00000003355	56.3973640716924	0.975500889510594	0.343355330256165	2.84108270223389	0.00449606510078081	0.0714856856607414	Non-Significance	Fkbp11
ENSMUSG00000006288	1993.92639194201	-0.249578554025506	0.0878734621984141	-2.84020394532731	0.00450846998062462	0.0716271774293481	Non-Significance	Ttc5
ENSMUSG00000034634	5.83420366748705	2.69534484105491	0.949111970828824	2.83985970454167	0.00451333786620145	0.0716488002675695	Non-Significance	Ly6d
ENSMUSG00000005357	493.629159604103	0.564743020733481	0.198922990756808	2.83900326747	0.0045254693510281	0.0717856089369993	Non-Significance	Slc1a6
ENSMUSG00000059182	755.230573412729	0.615228346520989	0.216828139195295	2.83740085029673	0.00454824706134705	0.0720908399761032	Non-Significance	Skap2
ENSMUSG00000050730	1044.49687367452	-0.369155450102425	0.130114713982935	-2.83715376072565	0.00455176856586428	0.0720908399761032	Non-Significance	Arhgap42
ENSMUSG00000021779	419.411330163282	-1.3250253849346	0.467648612720818	-2.83337820083651	0.00460588566508399	0.0728350232378722	Non-Significance	Thrb
ENSMUSG00000060275	282.603142440099	-0.501624404105889	0.177038993552261	-2.83341197349166	0.00460539901199688	0.0728350232378722	Non-Significance	Nrg2
ENSMUSG00000090061	598.942746360689	-0.960699065254084	0.339323271467509	-2.83122068551102	0.00463707145275484	0.0732148430071361	Non-Significance	Nwd2
ENSMUSG00000038224	5.10071692514401	2.78657807954431	0.984167210884544	2.83140715188002	0.00463436864727499	0.0732148430071361	Non-Significance	Serpinf2
ENSMUSG00000054263	919.269039233172	0.643860852856068	0.227531289507906	2.82976839910054	0.00465817105131817	0.0734911913123409	Non-Significance	Lifr
ENSMUSG00000032517	29.6001077313531	-1.52364805800557	0.538522598973003	-2.829311269223	0.0046648304448443	0.0735394682242391	Non-Significance	Mobp
ENSMUSG00000105692	381.430731018403	0.362448775830899	0.128142021418675	2.82849272875663	0.00467677634836701	0.0736709464714621	Non-Significance	Gm43737
ENSMUSG00000038570	202.343060212947	-0.493904047802853	0.174670935780416	-2.8276258187782	0.00468945835741584	0.0738138087059808	Non-Significance	Saxo2
ENSMUSG00000026456	1408.62987727443	0.662909270558633	0.234512472876303	2.82675485200437	0.0047022310576758	0.0739578773975167	Non-Significance	Cyb5r1
ENSMUSG00000031637	22.172670453228	-1.28539504893284	0.454792508257985	-2.82633294434941	0.00470842963596785	0.0739984045326609	Non-Significance	Lrp2bp
ENSMUSG00000022871	8.90590183453459	2.11769033102209	0.749372932435673	2.82594985668751	0.0047140642853688	0.0740300133853727	Non-Significance	Fetub
ENSMUSG00000063694	4779.73881861213	-0.194462313474861	0.0688613386532197	-2.82396940399544	0.00474329125970565	0.0743746613407875	Non-Significance	Cycs
ENSMUSG00000091617	56.4257122390926	-0.846461906385073	0.299735590673212	-2.82402868636288	0.00474241401099863	0.0743746613407875	Non-Significance	Gm3752
ENSMUSG00000038630	133.237931999704	0.936114649977095	0.331556860031319	2.82339098605491	0.00475185828452908	0.0744518532294583	Non-Significance	Zkscan16
ENSMUSG00000075590	1534.6528144464	-0.322972411444373	0.11457365886828	-2.81890632309892	0.00481875790110629	0.0754421782969369	Non-Significance	Nrbp2
ENSMUSG00000031740	1300.10563130506	-0.579537950437737	0.205746726231311	-2.81675417661903	0.00485116402176074	0.0758913722271009	Non-Significance	Mmp2
ENSMUSG00000023830	3180.12691790145	0.222158360564651	0.0788786394886664	2.81645781424224	0.00485564193416875	0.0759033055524114	Non-Significance	Igf2r
ENSMUSG00000027611	83.7077087064741	0.773735729919472	0.274822746154243	2.81539916454083	0.00487166824583501	0.0760303993113478	Non-Significance	Procr
ENSMUSG00000038005	1605.56616129235	-0.230573765631879	0.0819087006505851	-2.81500944100535	0.00487758009495514	0.0760303993113478	Non-Significance	Hpf1
ENSMUSG00000011589	3439.40088881021	0.259021959372474	0.0920127995448558	2.81506443292383	0.00487674551071346	0.0760303993113478	Non-Significance	Fsd1
ENSMUSG00000036103	251.698764229044	0.435562666709765	0.154732571835726	2.81493845505383	0.00487865760350335	0.0760303993113478	Non-Significance	Colec12
ENSMUSG00000043415	857.162819008129	-0.456086599404364	0.162112690660343	-2.81339232324477	0.00490218010330509	0.0763387512885872	Non-Significance	Otud1
ENSMUSG00000033774	89.5452809069542	1.30153093397875	0.462931742853181	2.81149641188361	0.00493116407430974	0.0766467835101886	Non-Significance	Npbwr1
ENSMUSG00000021986	3020.42135741355	-0.491505291288018	0.174814263402875	-2.8115857466121	0.00492979488702819	0.0766467835101886	Non-Significance	Amer2
ENSMUSG00000022314	7350.28554780623	-0.177374100837534	0.0630973502979096	-2.81111805804958	0.00493696672210896	0.0766467835101886	Non-Significance	Rad21
ENSMUSG00000016496	148.90201375173	0.853241924286637	0.303516773427827	2.81118540715355	0.00493593336666966	0.0766467835101886	Non-Significance	Cd274
ENSMUSG00000020034	892.793568500461	0.39793907074869	0.141583136949001	2.81063888909334	0.00494432439043497	0.0767027271229892	Non-Significance	Tcp11l2
ENSMUSG00000007891	11076.738569844	0.495504078751988	0.176411404012525	2.80879845339708	0.00497267667832899	0.0770255930363454	Non-Significance	Ctsd
ENSMUSG00000024672	524.600282992658	0.45349008098616	0.161443773960941	2.80896605585965	0.00497008865659059	0.0770255930363454	Non-Significance	Ms4a7
ENSMUSG00000036553	52.8728850892321	0.867820416613868	0.309083725537905	2.80771954299302	0.00498936579159502	0.0772255549152105	Non-Significance	Sh3tc1
ENSMUSG00000022144	27.970079872388	1.12588785212807	0.401056148229259	2.8073072987388	0.00499575594909301	0.0772372653994633	Non-Significance	Gdnf
ENSMUSG00000087543	58.4854823472796	-0.670492449187093	0.238848851042139	-2.80718306268428	0.00499768317057856	0.0772372653994633	Non-Significance	Gm16576
ENSMUSG00000048240	4083.79610226385	-0.580071745162367	0.206762925243375	-2.80549206043386	0.00502398190695632	0.0775850146190661	Non-Significance	Gng7
ENSMUSG00000030417	1107.15200028773	-0.251855348620014	0.089814195226239	-2.80418198911207	0.00504444229301909	0.0778421453841941	Non-Significance	Pdcd5
ENSMUSG00000056054	3.92961104295648	3.83336395605333	1.36756245184962	2.80306318067503	0.00506197518587272	0.0779948831241068	Non-Significance	S100a8
ENSMUSG00000015143	3793.38298119609	0.649893839158765	0.231842069453602	2.8031747675925	0.00506022403278996	0.0779948831241068	Non-Significance	Actn1
ENSMUSG00000022211	2926.72669666107	-0.719661329882302	0.256832528600257	-2.80206457415839	0.00507767089879016	0.0781777649835582	Non-Significance	Carmil3
ENSMUSG00000081378	8.91011040250408	-1.64644875534597	0.587879410162253	-2.80065728937769	0.00509986474642266	0.0784603438510251	Non-Significance	Rps13-ps4
ENSMUSG00000037386	898.639648239403	-0.3982159699796	0.142216420184429	-2.8000702694048	0.00510914834214421	0.0785440254163644	Non-Significance	Rims2
ENSMUSG00000027199	601.43176042288	0.319872039417511	0.114292468598848	2.7987149401788	0.00513064095671432	0.0788151318696469	Non-Significance	Gatm
ENSMUSG00000030525	1306.93794297198	0.628716732218905	0.224771075434972	2.79714251934875	0.00515567854940757	0.0791402467640466	Non-Significance	Chrna7
ENSMUSG00000053930	2046.59315817284	0.323153677039286	0.11567118180337	2.79372676928829	0.00521044823836541	0.0799209218904232	Non-Significance	Shisa6
ENSMUSG00000068196	911.168517579814	0.650315031343512	0.232858962198643	2.79274211824733	0.00522633389968384	0.0801044470400904	Non-Significance	Col8a1
ENSMUSG00000046808	159.061116433487	-0.748427752310809	0.268097431412114	-2.79162597108341	0.00524439392829209	0.0803209987623206	Non-Significance	Atp10d
ENSMUSG00000032035	404.484411191828	0.410965643180042	0.14725446086819	2.79085360645139	0.00525692430454639	0.0804525996001403	Non-Significance	Ets1
ENSMUSG00000110397	3.58118887993634	3.69541436994139	1.32432976899034	2.79040346027919	0.00526423967192743	0.0805042520487645	Non-Significance	Gm45540
ENSMUSG00000002580	628.903279672586	0.364001509162819	0.13047413228341	2.78983659666845	0.00527346490616225	0.0805850123394172	Non-Significance	Mien1
ENSMUSG00000029162	181.943617234676	-0.569742515017459	0.204391950625618	-2.78749976833016	0.00531164922582031	0.0810472780677631	Non-Significance	Khk
ENSMUSG00000071311	5.50290449494113	2.60312209958903	0.933804334067267	2.78765262124122	0.005309143961549	0.0810472780677631	Non-Significance	Gpr31b
ENSMUSG00000037190	1080.47960903121	0.333408423594889	0.119626309782856	2.78708274291908	0.00531848971729684	0.0810910921000685	Non-Significance	Cyb561d2
ENSMUSG00000079283	470.911451558103	-0.439337632237482	0.157680317049893	-2.78625538340633	0.0053320844977144	0.0811802360149298	Non-Significance	2310009B15Rik
ENSMUSG00000020241	302.737254525336	0.82585967618775	0.296406158642647	2.78624330874117	0.00533228313504164	0.0811802360149298	Non-Significance	Col6a2
ENSMUSG00000020238	3882.96099399271	0.19888999755244	0.0713899678215068	2.78596564225545	0.00533685280186334	0.0811893072188161	Non-Significance	Ncln
ENSMUSG00000040536	599.022565595197	1.33025115402345	0.47781674492346	2.78401953919916	0.00536897997115962	0.0815566020749161	Non-Significance	Necab1
ENSMUSG00000064247	63.8883376660143	-0.70542696168779	0.253378255654949	-2.78408642392914	0.00536787291560622	0.0815566020749161	Non-Significance	Plcxd1
ENSMUSG00000044550	2334.66084344069	-0.324556795643242	0.116601514760292	-2.78346980577793	0.00537808680409328	0.0816342433093831	Non-Significance	Tceal3
ENSMUSG00000004609	54.2987441742806	1.07414527172098	0.385980734441757	2.78289866792059	0.00538756299187687	0.0816860283838659	Non-Significance	Cd33
ENSMUSG00000095609	15.258126421051	1.63587356045694	0.587951987124166	2.7823250814381	0.00539709497739702	0.0816860283838659	Non-Significance	Gm21188
ENSMUSG00000000532	5973.86056170158	0.30110918724593	0.108223070711559	2.7823012714956	0.00539749098518031	0.0816860283838659	Non-Significance	Acvr1b
ENSMUSG00000024137	703.978456166183	-0.287030457132171	0.103159813671698	-2.78238634712578	0.00539607612496212	0.0816860283838659	Non-Significance	E4f1
ENSMUSG00000046709	6260.36960636833	-0.409866708543971	0.147402221680933	-2.78060061693757	0.00542584428081897	0.0820543482615931	Non-Significance	Mapk10
ENSMUSG00000067869	243.17433190094	-0.408441291374823	0.146905600564996	-2.78029761836149	0.00543090995954196	0.0820702081238179	Non-Significance	Tcea1-ps1
ENSMUSG00000026558	5537.50958179843	0.26346825365135	0.0947929577560235	2.77940745692798	0.00544581682142786	0.0822346514993294	Non-Significance	Uck2
ENSMUSG00000038305	1369.30183044766	0.343126161423141	0.123473162147854	2.77895338107776	0.0054534351047574	0.0822692502172879	Non-Significance	Spats2l
ENSMUSG00000114588	73.1859044406028	-0.752460788195664	0.270787109277025	-2.77879102223388	0.00545616142354388	0.0822692502172879	Non-Significance	Gm6411
ENSMUSG00000016382	3348.88823811604	0.36632485307479	0.131877220435289	2.7777720205632	0.00547330054242591	0.0824310930402485	Non-Significance	Pls3
ENSMUSG00000109770	10.81774910318	2.14050886196373	0.770612184951457	2.77767326258741	0.00547496418460267	0.0824310930402485	Non-Significance	Gm30085
ENSMUSG00000022816	7867.51729155086	0.491955489713361	0.177132677278081	2.77732769172251	0.00548078914360327	0.0824580287135188	Non-Significance	Fstl1
ENSMUSG00000046463	104.928223752016	-0.559769292770716	0.201771758432855	-2.77426978442572	0.00553257763825664	0.0831759335741144	Non-Significance	5930403N24Rik
ENSMUSG00000015837	22561.9650699847	0.248480600394674	0.0895740880959402	2.77402322118572	0.00553677259390385	0.0831777947544482	Non-Significance	Sqstm1
ENSMUSG00000070000	2428.78187411165	0.280047405233829	0.100962761514146	2.77376926932206	0.00554109625799299	0.0831815853394966	Non-Significance	Fcho1
ENSMUSG00000113495	10.3801730225054	1.74938535979687	0.631226819803495	2.77140530933312	0.00558149034928871	0.083557503732991	Non-Significance	Gm19792
ENSMUSG00000005354	3834.50433534844	0.232667797784508	0.0839547811635737	2.77134660539688	0.0055824968232359	0.083557503732991	Non-Significance	Txn2
ENSMUSG00000040260	787.67534469203	0.669556498309289	0.241570479871153	2.77168178275098	0.00557675243728431	0.083557503732991	Non-Significance	Daam2
ENSMUSG00000093460	15.251163889064	-1.57992688683209	0.570032774743126	-2.77164218766905	0.00557743075362867	0.083557503732991	Non-Significance	Six3os1
ENSMUSG00000068373	7026.93789490948	0.359623825884985	0.129801357116124	2.77057061555415	0.00559581650049814	0.0836343283991788	Non-Significance	D430041D05Rik
ENSMUSG00000029482	7986.21760162713	0.249579322658084	0.0900806314957078	2.77062137014411	0.00559494443467571	0.0836343283991788	Non-Significance	Aacs
ENSMUSG00000099591	16.2205501960322	-1.37732261830363	0.497300027651611	-2.76960092845305	0.00561250124434789	0.0837831455499491	Non-Significance	Gm17969
ENSMUSG00000038705	1134.81574666094	-0.403626127756909	0.145751018945496	-2.76928511839663	0.00561794485351462	0.0837831455499491	Non-Significance	Gmeb2
ENSMUSG00000016487	1176.76025817007	0.288913131081492	0.104327980596729	2.76927751720089	0.00561807593379816	0.0837831455499491	Non-Significance	Ppfibp1
ENSMUSG00000041064	82.4430575462355	-0.807325553718218	0.29169243783342	-2.76772877526316	0.00564484113832378	0.0841208966426645	Non-Significance	Pif1
ENSMUSG00000020811	3392.36769965769	0.290037136138341	0.104803225052485	2.7674447612952	0.00564976190245504	0.0841328610998972	Non-Significance	Wscd1
ENSMUSG00000026586	328.147932119755	0.523933583822254	0.189350988799814	2.76699681973232	0.0056575307049636	0.0841486330318578	Non-Significance	Prrx1
ENSMUSG00000027347	64.0039559486403	-1.27383546787367	0.460421636487016	-2.76667160473375	0.00566317705539643	0.0841486330318578	Non-Significance	Rasgrp1
ENSMUSG00000029712	5791.45944832492	-0.267276891073616	0.0966015915338422	-2.76679593813919	0.00566101779126972	0.0841486330318578	Non-Significance	Actl6b
ENSMUSG00000041046	258.986850459825	-2.30728718691537	0.834060256548674	-2.7663315315645	0.00566908680826226	0.0841752271654116	Non-Significance	Ramp3
ENSMUSG00000038074	837.178225731183	0.28730396279509	0.103897901513753	2.76525279730562	0.00568786975691341	0.084392786494915	Non-Significance	Fkbp14
ENSMUSG00000026579	55.5958584642388	-1.4685086098426	0.531381072656354	-2.76356965915549	0.0057172887352709	0.0846448740219708	Non-Significance	F5
ENSMUSG00000035594	246.255475966597	0.685720666621972	0.248107957818908	2.76379956793838	0.00571326216495845	0.0846448740219708	Non-Significance	Chrna5
ENSMUSG00000035783	5906.23034562539	1.15765139094272	0.418859288637972	2.7638193119869	0.00571291649144695	0.0846448740219708	Non-Significance	Acta2
ENSMUSG00000035860	43.6217465583125	-1.08673549035477	0.393337923802379	-2.76285459548206	0.00572982856241713	0.0847691001873602	Non-Significance	Cdhr3
ENSMUSG00000069670	1607.32723418582	-0.508808665104835	0.184308797691701	-2.76063145914464	0.00576897353422275	0.0852864676394392	Non-Significance	Nkain2
ENSMUSG00000020955	1133.88558300254	-0.356007698030265	0.12898631173576	-2.76004246682841	0.00577938483476184	0.0853786056102814	Non-Significance	Ap4s1
ENSMUSG00000037373	12919.0100134582	-0.197425670578676	0.0715424415060971	-2.7595601495072	0.00578792311253366	0.0853812686730507	Non-Significance	Ctbp1
ENSMUSG00000030516	2667.36047242983	0.314299851599852	0.113889665500926	2.75968719565076	0.00578567296091446	0.0853812686730507	Non-Significance	Tjp1
ENSMUSG00000038582	918.9319319252	-0.278868729529174	0.101072753386442	-2.75908907381742	0.00579627336132282	0.085442756886859	Non-Significance	Pptc7
ENSMUSG00000087616	4.03316706895605	3.28628636526711	1.19132189048515	2.75852092663958	0.00580635874003467	0.0854581457561443	Non-Significance	Gm14257
ENSMUSG00000073739	9.06900428638975	1.9719132959182	0.714797470614689	2.75870211770958	0.00580314063720977	0.0854581457561443	Non-Significance	Gm16287
ENSMUSG00000058258	2846.93331709993	-0.343290424603847	0.12445618315298	-2.75832357948725	0.00580986561868163	0.0854581457561443	Non-Significance	Idi1
ENSMUSG00000004947	764.237367913543	0.395021206090764	0.143318339417813	2.75625023074798	0.00584682481932685	0.0859399121465229	Non-Significance	Dtx2
ENSMUSG00000056648	4.50440215003263	-4.90217757035762	1.77883609263479	-2.75583432934316	0.00585426408686413	0.0859873972384767	Non-Significance	Hoxb8
ENSMUSG00000038497	1699.33774336864	0.298841192985538	0.10849164396442	2.7545088457093	0.00587803010069905	0.0862125147073814	Non-Significance	Tmco3
ENSMUSG00000034320	264.961800811506	-0.609991161884243	0.221446509133047	-2.75457565022059	0.00587683021324607	0.0862125147073814	Non-Significance	Slc26a2
ENSMUSG00000031828	469.203764256493	0.295824078878641	0.107462793363063	2.75280466495227	0.00590871395079473	0.0866003835930324	Non-Significance	Klhl36
ENSMUSG00000032436	106.956804400235	0.744932039660144	0.270666346410337	2.75221522564467	0.00591936038481195	0.08669423084021	Non-Significance	Cmtm7
ENSMUSG00000030905	3219.06915274237	0.853940603224995	0.310309290829063	2.75190150105882	0.00592503391505921	0.0867151632654547	Non-Significance	Crym
ENSMUSG00000106086	4.47119477107612	-2.69635810897601	0.980152183016828	-2.75095863244097	0.0059421146656664	0.0868209006985248	Non-Significance	Gm43352
ENSMUSG00000025584	85.8635221926001	0.561655854593802	0.204179153662601	2.75079921000122	0.00594500710083874	0.0868209006985248	Non-Significance	Pde8a
ENSMUSG00000049411	425.3021912911	0.367693349220714	0.133666204927045	2.75083256400824	0.00594440184707145	0.0868209006985248	Non-Significance	Tmem241
ENSMUSG00000118219	98.6845488198905	-0.921835464846584	0.335232142855866	-2.74984211535745	0.00596239856128847	0.0869505817313952	Non-Significance	AC124108.1
ENSMUSG00000030512	918.819675341939	-0.296068053147003	0.107658339937266	-2.75007076385838	0.00595823960418861	0.0869505817313952	Non-Significance	Snrpa1
ENSMUSG00000035799	50.4893408427104	-0.808220730745331	0.294012339362391	-2.74893473007996	0.00597892906964683	0.087129457790267	Non-Significance	Twist1
ENSMUSG00000008398	474.834526581384	0.526328644887054	0.191493842813182	2.74854082593418	0.00598611795835104	0.0871433866739163	Non-Significance	Elk3
ENSMUSG00000036585	172.443468970947	-0.891127921189057	0.324233389428581	-2.74841503140547	0.00598841539279421	0.0871433866739163	Non-Significance	Fgf1
ENSMUSG00000042655	42.3040058135356	1.0213905235396	0.371711039354033	2.74780788139786	0.00599951518457464	0.0872427720541242	Non-Significance	Shisal2b
ENSMUSG00000097195	570.066141911641	-0.343901820731817	0.125193419287343	-2.74696403923991	0.00601497291910017	0.0874053426103383	Non-Significance	Snhg5
ENSMUSG00000027322	48.4050902751955	1.50841871613357	0.549341341941857	2.74586782564277	0.00603510724418816	0.0875498584918023	Non-Significance	Siglec1
ENSMUSG00000081752	984.465060187904	-0.254394946214069	0.0926390101255981	-2.74608877911331	0.00603104407856101	0.0875498584918023	Non-Significance	Sms-ps
ENSMUSG00000029674	4667.74526052992	-0.244972801671955	0.0892197828760242	-2.74572290780351	0.00603777351157307	0.0875498584918023	Non-Significance	Limk1
ENSMUSG00000003721	1181.72414421963	0.243945856095998	0.0888651219117166	2.74512486843091	0.00604878775370154	0.0876473635431746	Non-Significance	Insig2
ENSMUSG00000055639	121.244009690998	0.55542526487631	0.202458105471703	2.74340838852678	0.00608050119765282	0.0880444507223564	Non-Significance	Dach1
ENSMUSG00000037035	1642.66568608439	0.681650348918111	0.248536799860702	2.74265360019184	0.00609449390993899	0.0881845644999741	Non-Significance	Inhbb
ENSMUSG00000047669	444.428968778803	-0.357744317264317	0.13055490867434	-2.7401828157736	0.00614050186725002	0.0887246065415737	Non-Significance	Msl3l2
ENSMUSG00000037852	47727.1712756744	0.258327509178691	0.0942726658567449	2.74021644377005	0.00613987359356931	0.0887246065415737	Non-Significance	Cpe
ENSMUSG00000101643	4.28736981371091	4.02300989431341	1.46860178707297	2.73934699639142	0.00615613614047782	0.0888256738720684	Non-Significance	Gm28307
ENSMUSG00000085454	7.48627082115993	-2.19312495574083	0.800656670959946	-2.73915778795846	0.00615968031774462	0.0888256738720684	Non-Significance	Grip1os3
ENSMUSG00000018486	14.717610642974	-2.49571799875199	0.911141293959681	-2.73911194158041	0.00616053937040385	0.0888256738720684	Non-Significance	Wnt9b
ENSMUSG00000053175	105.306600475928	1.10142495176571	0.402205705179756	2.73846178107656	0.00617273345893132	0.0889387287019928	Non-Significance	Bcl3
ENSMUSG00000022414	1339.13071453287	-0.219504403449396	0.080205799412545	-2.73676473593084	0.0062046648674433	0.0893358054311022	Non-Significance	Tab1
ENSMUSG00000052581	448.783708214679	-0.645228256040935	0.236217355925547	-2.73150232129558	0.0063046296849974	0.0907111895029449	Non-Significance	Lrrtm4
ENSMUSG00000001089	1817.47161842972	-0.231679450483687	0.0848546943636906	-2.73030799558007	0.00632751795584519	0.0909764386740838	Non-Significance	Luzp1
ENSMUSG00000018581	143.933541934424	-1.36313536912215	0.499388292706757	-2.72961018315779	0.00634092554356054	0.091105098298513	Non-Significance	Dnah11
ENSMUSG00000054905	4.42115993383697	4.80067563685045	1.75928175997245	2.72877019820044	0.00635709870670022	0.0912732843827071	Non-Significance	Stfa3
ENSMUSG00000026159	7847.18207914525	0.252241168237898	0.0924746371448446	2.72767945921008	0.00637815531253075	0.0915112999931993	Non-Significance	Agfg1
ENSMUSG00000026956	994.079672446453	0.430768722561348	0.158007236666379	2.72625945272928	0.00640566242745581	0.0917127463597405	Non-Significance	Uap1l1
ENSMUSG00000031434	360.527971560034	0.401309092658818	0.147179364772389	2.72666683457587	0.00639776008681987	0.0917127463597405	Non-Significance	Morc4
ENSMUSG00000095105	76.2378607408002	-1.0148094954326	0.37220738536913	-2.72646254567512	0.0064017217594839	0.0917127463597405	Non-Significance	Edaradd
ENSMUSG00000026679	304.846691433872	-1.11294416237313	0.408373347325211	-2.72531047793094	0.00642410458642919	0.0919123815163408	Non-Significance	Enkur
ENSMUSG00000034800	387.608931393592	0.351696333945232	0.129075319808752	2.72473726554644	0.00643526739384816	0.0920076613881817	Non-Significance	Zfp661
ENSMUSG00000073787	194.282199926848	-0.452319526209555	0.166033702697131	-2.7242633204094	0.00644451023529809	0.0920753766555072	Non-Significance	Gm10575
ENSMUSG00000024370	4151.21738804745	-0.170428588672487	0.0625873774707827	-2.72305048653057	0.00646821723915138	0.0923495083250187	Non-Significance	Cdc23
ENSMUSG00000097183	110.959273712738	0.625153246431877	0.22969549867908	2.72166085111364	0.00649547656433581	0.0926739397248219	Non-Significance	Gm17501
ENSMUSG00000026374	8096.36532389278	-0.244411996007231	0.0898200159936438	-2.72113062220483	0.00650590483197696	0.0927579494920595	Non-Significance	Tsn
ENSMUSG00000047735	141.063600995678	0.78077498591214	0.287101719053418	2.71950648183639	0.00653794136117924	0.0931277604961627	Non-Significance	Samd9l
ENSMUSG00000019777	8334.68804791746	-0.200003657992744	0.0735482281106256	-2.71935385978183	0.0065409591460033	0.0931277604961627	Non-Significance	Hdac2
ENSMUSG00000044783	3930.69070575996	-0.203800045597768	0.074951342813767	-2.71909799006742	0.0065460212501507	0.0931349304748113	Non-Significance	Hjurp
ENSMUSG00000038214	511.62907262104	-0.343887333598552	0.126496165706519	-2.7185593466635	0.00655668924180871	0.0931982442135849	Non-Significance	Bend3
ENSMUSG00000043587	940.695096024076	-0.39472334053293	0.145203606178571	-2.71841279236205	0.00655959449753488	0.0931982442135849	Non-Significance	Pxylp1
ENSMUSG00000055401	502.702001745593	0.312936748614475	0.11513535942913	2.71798993954675	0.00656798351600979	0.0932077519013098	Non-Significance	Fbxo6
ENSMUSG00000034586	3225.88096355171	0.340896747005463	0.125425636924653	2.71791920187936	0.00656938782917557	0.0932077519013098	Non-Significance	Hid1
ENSMUSG00000051111	1306.95413930138	1.26220265806006	0.464609339064053	2.71669669964609	0.0065937001400742	0.0934877776279361	Non-Significance	Sv2c
ENSMUSG00000058427	228.407827947873	1.51779357653006	0.558945374951567	2.7154595861207	0.00661838536683483	0.0936724070011056	Non-Significance	Cxcl2
ENSMUSG00000042918	52.470537587923	-0.707505994747398	0.260547087064377	-2.71546307701604	0.00661831559314147	0.0936724070011056	Non-Significance	Mamstr
ENSMUSG00000074179	50.6984165402568	-1.03404804934618	0.380815052847647	-2.71535497773476	0.00662047651654821	0.0936724070011056	Non-Significance	Gm10639
ENSMUSG00000020075	3307.18066533919	-0.259515122171113	0.0956033147332631	-2.71449920847588	0.00663760589562091	0.093849775815523	Non-Significance	Ddx21
ENSMUSG00000020456	6003.29595386473	-0.172176913307637	0.0634419218644658	-2.71392965798652	0.0066490282937181	0.0939015750539247	Non-Significance	Ogdh
ENSMUSG00000090002	27.8178381627516	-1.39425363725866	0.513753300878499	-2.71385825623803	0.00665046150961916	0.0939015750539247	Non-Significance	Gm16006
ENSMUSG00000059498	90.0328970614189	0.982369709526568	0.362077724478404	2.71314594384875	0.00666477465714956	0.0940386816438002	Non-Significance	Fcgr3
ENSMUSG00000061589	2132.09494765078	-0.363070699117152	0.13383095193144	-2.7129053023784	0.00666961634213565	0.0940420507150956	Non-Significance	Dot1l
ENSMUSG00000060924	1421.7145461813	0.433056052721481	0.159650831507838	2.71251986996522	0.00667737779665169	0.0940601192113481	Non-Significance	Csmd1
ENSMUSG00000022438	355.55368809652	-0.817583962693997	0.301426275791209	-2.71238451441545	0.00668010537788978	0.0940601192113481	Non-Significance	Parvb
ENSMUSG00000035131	263.9039962145	-1.35453028276485	0.500369073998086	-2.70706235287842	0.00678815065733367	0.0955156377961324	Non-Significance	Brinp3
ENSMUSG00000070476	1041.34921732018	0.486255241913722	0.179699524537217	2.70593505000073	0.00681123661631928	0.095708648767551	Non-Significance	Fam217b
ENSMUSG00000060586	109.005814131093	0.726694023954712	0.26854173135371	2.70607484464881	0.00680836994421516	0.095708648767551	Non-Significance	H2-Eb1
ENSMUSG00000046861	2660.06308023638	0.243101893047528	0.0898587359002059	2.70537851008174	0.00682265995281007	0.0957157746136923	Non-Significance	Hectd3
ENSMUSG00000002332	5662.56843610897	0.962579108035855	0.355822098774092	2.7052257612785	0.00682579822877733	0.0957157746136923	Non-Significance	Dhrs1
ENSMUSG00000022664	1985.20878296511	0.257166139863408	0.0950583051436312	2.7053516205116	0.00682321231409984	0.0957157746136923	Non-Significance	Slc35a5
ENSMUSG00000020359	421.383509793664	-0.296821224555557	0.109774129326805	-2.7039269304692	0.00685253559970999	0.0960247975567042	Non-Significance	Phykpl
ENSMUSG00000015957	33.4546015672005	1.12920209511957	0.417816886197632	2.70262436110696	0.00687944440346206	0.0963357975374458	Non-Significance	Wnt11
ENSMUSG00000042622	691.155541173174	0.545141847566325	0.201767420155946	2.70183286848286	0.00689584158772705	0.0964992736156516	Non-Significance	Maff
ENSMUSG00000110235	3.18274319011607	-3.62641665864238	1.34302308257626	-2.70018937551392	0.00693000167522351	0.0969109269175165	Non-Significance	Gm5086
ENSMUSG00000030089	296.068754029679	0.430657765254542	0.159505567485196	2.69995444074085	0.00693489720462452	0.0969130538903445	Non-Significance	Slc41a3
ENSMUSG00000020847	79.5763693411389	0.722689321183539	0.267910263232887	2.69750517379517	0.00698611991442299	0.0975621435212414	Non-Significance	Rph3al
ENSMUSG00000028175	72.7194686151677	-0.801932641804045	0.297358993920815	-2.69685013131836	0.00699987660369659	0.0976874855806865	Non-Significance	Depdc1a
ENSMUSG00000039849	2783.67991696525	-0.231942531105306	0.0860166470158424	-2.69648421732351	0.00700757182923698	0.0977281228963418	Non-Significance	Pcif1
ENSMUSG00000028822	4105.18946668814	0.293294780901897	0.108801140504971	2.69569583131804	0.00702417752782128	0.0978928861329581	Non-Significance	Tmem50a
ENSMUSG00000025889	18394.3039128217	-0.350865039703789	0.130171059091081	-2.69541511111382	0.00703009883645512	0.0979086225818777	Non-Significance	Snca
ENSMUSG00000037225	207.857396174641	1.32072783576266	0.490205650190762	2.69423217632988	0.00705510007866059	0.0981244509181612	Non-Significance	Fgf2
ENSMUSG00000006221	7.40134942220454	2.23937818159069	0.831176383711337	2.69422739321767	0.00705520133125049	0.0981244509181612	Non-Significance	Hspb7
ENSMUSG00000113585	81.6703498969565	-0.6215850523133	0.230771442446176	-2.69350941227607	0.00707041490928807	0.0982691476269827	Non-Significance	Gm19605
ENSMUSG00000002233	1317.77448181498	0.791608773598584	0.294154926806061	2.69112872659957	0.00712107117665068	0.0987176690166731	Non-Significance	Rhoc
ENSMUSG00000032218	520.703004654001	-0.869600488553013	0.323092754648354	-2.69148867017914	0.00711339144410471	0.0987176690166731	Non-Significance	Ccnb2
ENSMUSG00000113234	26.241984353491	-1.02281276720462	0.380074547316915	-2.69108461596554	0.00712201283004142	0.0987176690166731	Non-Significance	Gm49330
ENSMUSG00000022781	4991.20710745769	-0.169637086325671	0.0630253496586684	-2.69156914232746	0.00711167551297949	0.0987176690166731	Non-Significance	Pak2
ENSMUSG00000043673	105.253430443495	-1.18516804081162	0.440490034554032	-2.69056720434442	0.007133066642725	0.0988038539508572	Non-Significance	Kcns3
ENSMUSG00000014813	199.876302980579	-0.608031248523222	0.226045524226977	-2.68986192317918	0.00714815884366482	0.0988119305378322	Non-Significance	Stc1
ENSMUSG00000049721	59.3344239348896	-1.41504949131683	0.52603137554109	-2.69004769888729	0.00714418068013044	0.0988119305378322	Non-Significance	Gal3st1
ENSMUSG00000024459	40.972305434175	-0.845064039641138	0.314141589043341	-2.69007374099883	0.00714362317846503	0.0988119305378322	Non-Significance	H2-M5
ENSMUSG00000050108	4.04106272378299	3.86932035841807	1.43911317538551	2.6886838537779	0.00717343210443735	0.099027291436324	Non-Significance	Bpifc
ENSMUSG00000079055	625.600365354422	-0.867037531299148	0.322449927814677	-2.68890595564798	0.00716866120050189	0.099027291436324	Non-Significance	Slc8a3
ENSMUSG00000026725	32.9542069634063	1.38538557381306	0.515369033856765	2.68814283125535	0.00718506557669637	0.0991209147856067	Non-Significance	Tnn
ENSMUSG00000054008	12652.5291379455	0.201033764900558	0.0748377053447165	2.68626308054955	0.00722561713235927	0.0996130793733011	Non-Significance	Ndst1
ENSMUSG00000042712	4971.47286904087	-0.214132607816945	0.0797220103871016	-2.68599106792708	0.00723150219749296	0.0996269867815096	Non-Significance	Tceal9
ENSMUSG00000020451	6048.84470374242	0.189677942739494	0.0706353039328193	2.68531360635037	0.00724617796061664	0.099761901558867	Non-Significance	Limk2
ENSMUSG00000075569	131.277894487377	-0.864844614137557	0.322135266164746	-2.68472503626865	0.00725894977017707	0.0998543841088748	Non-Significance	Rsph10b
ENSMUSG00000037846	157.69176550301	-0.521220768664535	0.194187982990194	-2.68410413784902	0.00727244498820448	0.0998543841088748	Non-Significance	Rtkn2
ENSMUSG00000086487	6.75362294818908	2.32872322091544	0.867545348357338	2.68426685166924	0.00726890623054252	0.0998543841088748	Non-Significance	Gm11638
ENSMUSG00000019132	12007.2548578181	-0.295269576859864	0.110005089474052	-2.68414469068281	0.00727156288624202	0.0998543841088748	Non-Significance	BC005537
ENSMUSG00000109244	9.39242121362545	2.00507734662121	0.747197404109032	2.68346401579391	0.00728638159745705	0.0999785509856581	Non-Significance	Gm44751
ENSMUSG00000039850	1725.06847788994	-0.203586029427194	0.0758936766749375	-2.68251636166185	0.00730705773581373	0.100194964161349	Non-Significance	Endov
ENSMUSG00000023089	2812.60524998827	-0.307548400458925	0.114666168957575	-2.68211978524122	0.00731572594593919	0.100246543797105	Non-Significance	Ndufa5
ENSMUSG00000019590	1010.58923108321	0.420648707626587	0.156880009809879	2.68134039599032	0.00733278841510677	0.100413002754053	Non-Significance	Cyb561
ENSMUSG00000102918	2773.31941581816	-0.365354692251382	0.136292658778438	-2.68066303442883	0.00734764627278326	0.100549069657893	Non-Significance	Pcdhgc3
ENSMUSG00000036834	331.299239585494	-0.597935530790353	0.223109644821837	-2.68000754188745	0.0073620501447095	0.100605495556934	Non-Significance	Plch1
ENSMUSG00000058818	210.059728499345	0.695978724479411	0.259712610069025	2.67980335762071	0.00736654208571157	0.100605495556934	Non-Significance	Pirb
ENSMUSG00000048787	1155.30148220134	-0.264408448598416	0.0986641859157042	-2.67988273702799	0.00736479549058569	0.100605495556934	Non-Significance	Dcun1d3
ENSMUSG00000054555	854.295827584184	0.497162680862287	0.18557984793016	2.67896911441261	0.00738492053055377	0.100789119144786	Non-Significance	Adam12
ENSMUSG00000045518	4.61154433664032	-2.40043767844177	0.896741313298439	-2.67684519810107	0.00743189637016707	0.101362533203527	Non-Significance	Onecut3
ENSMUSG00000027674	328.714970094149	1.03250521113429	0.385960666681076	2.67515656456118	0.00746943587893427	0.101806567339897	Non-Significance	Pex5l
ENSMUSG00000086918	22.8016271358836	-1.03097674904744	0.385524817819779	-2.67421629268336	0.00749041240893059	0.102024410617907	Non-Significance	4930429F24Rik
ENSMUSG00000030246	6089.01176650772	-0.198391140944265	0.0742059678563599	-2.67352002373029	0.00750597950282	0.102112699225778	Non-Significance	Ldhb
ENSMUSG00000044499	103.041476422025	-1.84414876026769	0.689793535957002	-2.67347932988262	0.00750689022745432	0.102112699225778	Non-Significance	Hs3st5
ENSMUSG00000028195	4455.7859496388	0.49382196312227	0.184741760919164	2.67303916919114	0.00751674731808795	0.102178752132971	Non-Significance	Ccn1
ENSMUSG00000004032	2032.32692211654	-0.304024291269289	0.113747933910477	-2.67278956915882	0.00752234209135548	0.102186816002981	Non-Significance	Gstm5
ENSMUSG00000099338	7.3801904201845	2.00492322403754	0.750230625396884	2.67240919814077	0.00753087527133347	0.102234759248249	Non-Significance	2810030D12Rik
ENSMUSG00000039706	284.26102308213	0.950056754332875	0.35561568414969	2.67158282572533	0.00754944389053541	0.10228294968669	Non-Significance	Ldb2
ENSMUSG00000034532	388.707529554319	0.515335740063932	0.192879598667144	2.67180014695725	0.00754455670026896	0.10228294968669	Non-Significance	Fbxo16
ENSMUSG00000036422	8644.92252336504	-0.455276703419496	0.170412577511506	-2.67161444341604	0.0075487326852677	0.10228294968669	Non-Significance	Pcdh8
ENSMUSG00000003484	4.76410695888624	2.77838811028867	1.04007686760744	2.67132958805244	0.00755514236212885	0.102292321802952	Non-Significance	Cyp4f18
ENSMUSG00000036915	21.8273805410562	-1.21328162994357	0.454631065654438	-2.66871694787742	0.00761415872930076	0.103023097349897	Non-Significance	Kirrel2
ENSMUSG00000029601	27.7227602359719	-1.40652795668098	0.527174801838355	-2.66804853300302	0.00762932364506888	0.10309174033889	Non-Significance	Iqcd
ENSMUSG00000032413	798.630903921931	-0.537753031493283	0.201544427822568	-2.66816124515583	0.00762676454912429	0.10309174033889	Non-Significance	Rasa2
ENSMUSG00000007279	25.4485096070795	-0.950469659731922	0.356581331799091	-2.66550594484696	0.00768725725351384	0.103805917347351	Non-Significance	Scube2
ENSMUSG00000017491	52.8290509099354	-1.09975336519325	0.412665103322737	-2.66500209573854	0.00769878429894352	0.10389290753746	Non-Significance	Rarb
ENSMUSG00000044770	182.574822482253	0.572067782792088	0.214760825436958	2.66374363959602	0.00772764291578722	0.104144770720613	Non-Significance	Scml4
ENSMUSG00000067889	23233.9607942333	0.334050810311023	0.125404477949534	2.66378693785921	0.0077266484022668	0.104144770720613	Non-Significance	Sptbn2
ENSMUSG00000070719	3.41501674409601	3.67347469825364	1.37931991355662	2.66325068038891	0.00773897373723971	0.104225964589188	Non-Significance	Pla2g4d
ENSMUSG00000053647	76.4819053783585	1.02587572067004	0.385246886405975	2.66290463821936	0.00774693651586885	0.104225964589188	Non-Significance	Gper1
ENSMUSG00000032336	9964.03970393973	0.166599505241804	0.0625651527587297	2.66281624667749	0.00774897167103796	0.104225964589188	Non-Significance	Nptn
ENSMUSG00000023913	3666.012014569	-0.834512494784201	0.3135106421987	-2.66183147382696	0.00777167781917594	0.104462598370779	Non-Significance	Pla2g7
ENSMUSG00000063297	1436.15757433185	-0.365771236494903	0.137462245119089	-2.66088507559308	0.00779355531209346	0.104687789994334	Non-Significance	Luzp2
ENSMUSG00000061462	113.149943955986	-0.825572824788148	0.310329362606643	-2.66031166968431	0.00780683732542143	0.10479730183685	Non-Significance	Obscn
ENSMUSG00000022054	2096.41793136936	0.81253366258008	0.305721917079037	2.65775404767601	0.00786632776575097	0.105526554551581	Non-Significance	Nefm
ENSMUSG00000035873	535.785611402878	-0.817850280689162	0.307754482707723	-2.65747641916846	0.00787280979241752	0.105544210543886	Non-Significance	Pawr
ENSMUSG00000001436	748.585465194487	0.278397164539641	0.104829614609876	2.65571103715011	0.00791413971282142	0.106023740256068	Non-Significance	Slc19a1
ENSMUSG00000090137	555.217872146917	0.333815881535179	0.125707081908525	2.65550577156895	0.0079189578400842	0.106023740256068	Non-Significance	Uba52
ENSMUSG00000021339	1226.46217424075	-0.335363232034215	0.126334730918745	-2.65456086062281	0.00794117130435637	0.106251519920959	Non-Significance	Mrs2
ENSMUSG00000087630	6.42496948793959	-2.4619788172596	0.928124199571773	-2.65263939717931	0.00798651427397283	0.106788267756243	Non-Significance	Gm11513
ENSMUSG00000112290	5.40539580024341	3.15851892778751	1.19086614711642	2.65228710668751	0.00799485278046934	0.106829847716003	Non-Significance	Gm33782
ENSMUSG00000110453	3.25827320936477	-4.41228376365434	1.66385151025944	-2.65184948082677	0.00800522198099405	0.106898490388032	Non-Significance	Gm32352
ENSMUSG00000001260	186.641730479831	-0.564187348708493	0.212770832932641	-2.65161977763702	0.0080106694352191	0.106901363312189	Non-Significance	Gabrg1
ENSMUSG00000038331	536.331594698733	1.18582776938979	0.447302637791294	2.65106366294911	0.0080238715471606	0.107007649856422	Non-Significance	Satb2
ENSMUSG00000006920	1224.13758812591	0.310359978999647	0.117080569752183	2.65082395530332	0.0080295681907672	0.10701376888817	Non-Significance	Ezh1
ENSMUSG00000047446	1872.05914907415	-0.360344505866398	0.135999474363637	-2.64960219554161	0.00805865956975269	0.107331469145774	Non-Significance	Arl4a
ENSMUSG00000053963	2075.52630730308	0.407810774187153	0.15400095001498	2.6481055743324	0.00809442425911947	0.107737577874964	Non-Significance	Stum
ENSMUSG00000109904	40.4867929906382	-0.976265849060366	0.368795376657473	-2.64717485861298	0.00811673712343496	0.107964229276627	Non-Significance	Gm45819
ENSMUSG00000039834	922.359291874332	-0.205431052875304	0.077614341864184	-2.64681820319734	0.00812530211764037	0.108007838364028	Non-Significance	Zfp335
ENSMUSG00000079056	662.686341650406	0.75325913220345	0.284855351704917	2.64435661010067	0.00818463762005357	0.108725833039866	Non-Significance	Kcnip3
ENSMUSG00000025036	219.272873352543	-0.476191960103635	0.180124160384608	-2.64368732704625	0.00820083727180919	0.108870244509638	Non-Significance	Sfxn2
ENSMUSG00000030786	300.915295353133	0.790665066837435	0.299116284129764	2.64333675158396	0.00820933421699759	0.108912277524336	Non-Significance	Itgam
ENSMUSG00000036676	929.446352597073	-0.288339653181614	0.109095205813541	-2.64300938828079	0.00821727567835452	0.108946891229371	Non-Significance	Tmtc3
ENSMUSG00000041375	1468.54966109302	-0.257388225468091	0.097422486491531	-2.64197963670806	0.00824230112437458	0.108965098910418	Non-Significance	Ccdc9
ENSMUSG00000025723	88.3579583636801	-0.993483810244202	0.376040206246262	-2.64196166724147	0.00824273843050629	0.108965098910418	Non-Significance	Nmb
ENSMUSG00000018599	1114.2906642319	0.282169097610581	0.106798091082947	2.64207997305334	0.00823985971398716	0.108965098910418	Non-Significance	Mief2
ENSMUSG00000098128	160.859516868942	-0.902342852367247	0.341567984817278	-2.64176647834825	0.00824748989811321	0.108965098910418	Non-Significance	Gm3693
ENSMUSG00000051065	2975.46678738942	0.366846712243921	0.138828045927716	2.64245390614321	0.00823076677415778	0.108965098910418	Non-Significance	Mb21d2
ENSMUSG00000024256	518.298963392866	-1.23576495922431	0.467802756524584	-2.6416367624789	0.00825064891656874	0.108965098910418	Non-Significance	Adcyap1
ENSMUSG00000078908	1525.1370521878	-0.312712981055736	0.118484029910909	-2.63928380298064	0.00830813965985056	0.109653489270289	Non-Significance	Mon1b
ENSMUSG00000000743	7055.28958693417	0.196489812598098	0.0744826922570802	2.6380600196339	0.00833818227067682	0.109978955437184	Non-Significance	Chmp1a
ENSMUSG00000023249	584.273695945998	0.951590605576957	0.3611334867757	2.63501071050769	0.00841346282926372	0.110900296170766	Non-Significance	Parp3
ENSMUSG00000105044	5.36733496798102	2.62596009193571	0.996988846541158	2.63389114235924	0.00844125464067907	0.111175405870824	Non-Significance	Gm10416
ENSMUSG00000089704	92.9436239793748	0.681592332610977	0.258803095147729	2.63363284825444	0.00844767809748874	0.111175405870824	Non-Significance	Galnt2
ENSMUSG00000018451	7268.0441809973	0.220125580820976	0.0835862879074651	2.6335130597577	0.0084506585736082	0.111175405870824	Non-Significance	6330403K07Rik
ENSMUSG00000030170	243.255567019819	0.807578175556649	0.306746162254108	2.63272462684522	0.00847029917061352	0.11129047096772	Non-Significance	Wnt5b
ENSMUSG00000039230	3156.02041715913	0.250864798361952	0.0952816644078221	2.63287590452038	0.00846652754128785	0.11129047096772	Non-Significance	Tbcd
ENSMUSG00000099032	24.3660705026525	-0.874561924861927	0.332417567226136	-2.63091367932123	0.00851556619872079	0.111813324554026	Non-Significance	Tcf24
ENSMUSG00000026603	1490.07843617938	-0.194922138836478	0.0741179310051829	-2.62989179801642	0.00854120482991344	0.112077942119436	Non-Significance	Smyd2
ENSMUSG00000018999	1728.93003555003	0.18823732191649	0.0716057195888868	2.62880288051325	0.00856860131132929	0.112365271753382	Non-Significance	Slc35b4
ENSMUSG00000082674	32.9465426256093	-0.861487282208404	0.32801497573193	-2.62636570262101	0.0086302040637271	0.113063739575229	Non-Significance	Gm11914
ENSMUSG00000055723	2552.25609908303	-0.269379527040769	0.102571610602575	-2.62625813768793	0.00863293200222002	0.113063739575229	Non-Significance	Rras2
ENSMUSG00000039062	85.6148535203617	-0.774826939564279	0.295125180063692	-2.6254179307813	0.00865426690390879	0.113270549079923	Non-Significance	Anpep
ENSMUSG00000041380	259.46316839668	-1.30091368440048	0.495573010776642	-2.62506967916139	0.00866312366757855	0.113313879418884	Non-Significance	Htr2c
ENSMUSG00000069306	7.24618140556005	1.89761597962983	0.722960877384453	2.62478377321754	0.00867040090559981	0.113336507295144	Non-Significance	Hist1h4m
ENSMUSG00000025133	1668.26357672482	0.309353054981393	0.117870770423044	2.6245103334025	0.00867736595104117	0.113355027970411	Non-Significance	Ints4
ENSMUSG00000031111	97.6718710407569	-0.728795941772542	0.277744463216462	-2.62398009066539	0.00869088651991387	0.113459107021316	Non-Significance	Igsf1
ENSMUSG00000005481	1498.34251772203	0.320153648925798	0.122046707821355	2.6232059400932	0.00871066026459368	0.113572112230959	Non-Significance	Ddx39
ENSMUSG00000022382	2741.150621557	0.536361781711984	0.204458671500828	2.62332616061144	0.00870758689676222	0.113572112230959	Non-Significance	Wnt7b
ENSMUSG00000021951	1141.60130874151	0.298357757583995	0.113785891981384	2.62209798058979	0.00873903027492119	0.113848031855686	Non-Significance	Eef1akmt1
ENSMUSG00000113845	3.20091492817423	-5.16499641806667	1.96997354268162	-2.62186080480849	0.00874511403082595	0.113848031855686	Non-Significance	Gm39473
ENSMUSG00000024737	865.042269573084	0.803905514156777	0.306632007623624	2.62172732842532	0.00874853947498539	0.113848031855686	Non-Significance	Slc15a3
ENSMUSG00000029135	3548.36009841094	-0.422766393766318	0.161277812857547	-2.62135495438382	0.0087581021599367	0.113899926944409	Non-Significance	Fosl2
ENSMUSG00000036923	277.727168036745	-0.402457654394025	0.153565609425567	-2.62075379962658	0.00877355971853062	0.114028370616602	Non-Significance	Stox1
ENSMUSG00000043549	10.5993375130913	1.6445037656039	0.627725011993066	2.61978371768634	0.00879855495426199	0.114280531640513	Non-Significance	Fam90a1b
ENSMUSG00000041923	4466.90646543643	-0.54572395365933	0.208359280166044	-2.61914877621211	0.00881494935510379	0.114348082713731	Non-Significance	Nol4
ENSMUSG00000044646	369.169960442329	-0.489926654906147	0.187048646545582	-2.61924725975901	0.00881240469008328	0.114348082713731	Non-Significance	Zbtb7c
ENSMUSG00000075031	4.19079612826402	2.47375360283289	0.944979482011987	2.61778551801563	0.00885024137407236	0.114666863468895	Non-Significance	Hist1h2bb
ENSMUSG00000013787	9870.26089475565	-0.168201048024082	0.0642536615022271	-2.61776596215069	0.00885074855320093	0.114666863468895	Non-Significance	Ehmt2
ENSMUSG00000085521	15.1295365849247	1.41199740550405	0.540073794963422	2.61445272603846	0.00893705272507345	0.115711612310504	Non-Significance	4930526A20Rik
ENSMUSG00000052512	4692.76042186483	0.362311012640072	0.138644164226545	2.61324387262384	0.00896872795973612	0.115905633132023	Non-Significance	Nav2
ENSMUSG00000034908	4046.02848258988	0.176496319990533	0.0675394933162883	2.6132313306527	0.00896905711818947	0.115905633132023	Non-Significance	Sidt2
ENSMUSG00000039316	719.157980602952	0.492492459683112	0.188448705138297	2.61340325645478	0.00896454594154338	0.115905633132023	Non-Significance	Rftn1
ENSMUSG00000118256	4.87002803201178	-3.10280711244588	1.18764108232251	-2.61257980936306	0.00898617084819165	0.116053385966753	Non-Significance	AC157548.2
ENSMUSG00000044042	96.8257708832972	0.473083341824527	0.181186791226834	2.61102555335978	0.00902711483125522	0.116508517446226	Non-Significance	Fmn1
ENSMUSG00000097047	28.0045818319007	-0.971512077874507	0.37223353253634	-2.60995314219753	0.00905546254614897	0.116800603081041	Non-Significance	1110020A21Rik
ENSMUSG00000028871	48.4978951119198	1.24437637790512	0.476883773865113	2.60939131524548	0.0090703453737911	0.116918754783549	Non-Significance	Rspo1
ENSMUSG00000042367	16.0908703344141	1.90484320307869	0.730112579478653	2.60897189915406	0.00908146996237019	0.116988343506422	Non-Significance	Gjb3
ENSMUSG00000045608	74.2393531704363	0.728424854177461	0.279373956409771	2.60734702525043	0.00912468320063094	0.117470953038495	Non-Significance	Dbx2
ENSMUSG00000026824	1787.22464431987	-0.543774742180777	0.208630689349636	-2.60639862656776	0.0091499904493296	0.117500600169864	Non-Significance	Kcnj3
ENSMUSG00000029166	4933.68855049335	-0.20278707513284	0.0778011549704753	-2.60647898106135	0.0091478438281841	0.117500600169864	Non-Significance	Mapre3
ENSMUSG00000052656	2235.59610627166	0.271985245527133	0.104329437130324	2.60698469203259	0.00913434438311925	0.117500600169864	Non-Significance	Rnf103
ENSMUSG00000024109	9758.62394516032	-0.460533262171837	0.176666912025714	-2.60678842965685	0.00913958129663933	0.117500600169864	Non-Significance	Nrxn1
ENSMUSG00000027210	3382.01278078968	0.448035995895903	0.171983053806548	2.60511710880462	0.00918428623287708	0.117761806317908	Non-Significance	Meis2
ENSMUSG00000040522	36.3129451027421	0.879744960247237	0.337710431304122	2.60502749900251	0.00918668864313491	0.117761806317908	Non-Significance	Tlr8
ENSMUSG00000030317	357.437568187782	-0.571886216231044	0.219552785387217	-2.60477777689055	0.00919338657320071	0.117761806317908	Non-Significance	Timp4
ENSMUSG00000024998	962.730283453079	0.603790852265369	0.231793086264558	2.60486998122209	0.00919091300422236	0.117761806317908	Non-Significance	Plce1
ENSMUSG00000042784	28.0106958703925	1.30833532879096	0.502503869035471	2.60363234874636	0.00922416459108103	0.118082021779685	Non-Significance	Muc1
ENSMUSG00000030104	1942.58414608051	0.222664472105924	0.0855322358986796	2.60328132155564	0.00923361519472994	0.1181289868776	Non-Significance	Edem1
ENSMUSG00000014867	6055.1496026983	0.258899520915959	0.0994658910859012	2.60289751682179	0.00924395814690329	0.118187302189851	Non-Significance	Surf4
ENSMUSG00000022899	295.237464958592	-0.74531936494783	0.286457873865286	-2.60184631998747	0.00927233925592393	0.11847602460149	Non-Significance	Slc15a2
ENSMUSG00000015405	53.5900463631565	-1.45588322080083	0.559684182023506	-2.60125847319316	0.00928824432159832	0.118573036190214	Non-Significance	Ace2
ENSMUSG00000049571	125.336686821288	-1.03471010705779	0.397791496142811	-2.60113681939124	0.00929153888407485	0.118573036190214	Non-Significance	Cfap46
ENSMUSG00000028441	175.896717707882	-1.30348427945856	0.501531637794589	-2.59900708396073	0.00934938438614531	0.119088075058189	Non-Significance	1110017D15Rik
ENSMUSG00000030560	1346.01760906387	0.79101724079394	0.304334452017156	2.59917086465567	0.00934492458038943	0.119088075058189	Non-Significance	Ctsc
ENSMUSG00000009894	16053.8644248104	0.217434033276929	0.0836488269670159	2.5993673929542	0.00933957555117883	0.119088075058189	Non-Significance	Snap47
ENSMUSG00000028653	659.634789794235	-0.272984579525498	0.105098232688309	-2.59742312066361	0.00939261434689268	0.119564176773436	Non-Significance	Trit1
ENSMUSG00000025737	1376.57551903393	0.210707002172914	0.0811291842950917	2.5971788574443	0.00939929669112711	0.119574738914333	Non-Significance	Wdr24
ENSMUSG00000024589	6066.14494562921	0.262044927824932	0.100907443573721	2.59688402108302	0.00940736822079932	0.119602949669665	Non-Significance	Nedd4l
ENSMUSG00000052632	2167.73682825668	0.340477131798361	0.131148674365624	2.59611569423233	0.00942843122745383	0.119796193039869	Non-Significance	Asap2
ENSMUSG00000040009	2975.15403660902	-0.311388703409022	0.119984215547703	-2.59524723304308	0.00945228996715961	0.120024696282808	Non-Significance	Gnaz
ENSMUSG00000104117	48.3529831708848	-0.862972752270505	0.332606079025274	-2.59457901310616	0.00947068423456675	0.120046083553445	Non-Significance	Gm20743
ENSMUSG00000026979	84.2542605787012	0.812197861292242	0.313012210709941	2.59478011880144	0.00946514498934984	0.120046083553445	Non-Significance	Psd4
ENSMUSG00000038642	1447.49534616261	0.512984877759348	0.197716645457038	2.59454572766771	0.00947160132583587	0.120046083553445	Non-Significance	Ctss
ENSMUSG00000029860	2376.67709269011	0.269219664034823	0.10378466747394	2.59402155046094	0.00948605407602568	0.120154724629436	Non-Significance	Zyx
ENSMUSG00000026662	2733.07558664519	-0.220822364911136	0.0851602661050236	-2.59302107674027	0.00951369400340747	0.120281115212635	Non-Significance	Sephs1
ENSMUSG00000034216	2445.96059227566	0.19739570915564	0.0761217652017881	2.59315727416951	0.00950992708060843	0.120281115212635	Non-Significance	Vps18
ENSMUSG00000017417	49.2442080212315	-0.947608566579309	0.36540733489523	-2.59329377405905	0.00950615312702541	0.120281115212635	Non-Significance	Plxdc1
ENSMUSG00000047714	3679.3299480694	-0.373045408591246	0.143887631741006	-2.5926162247407	0.00952489918121588	0.120348308702178	Non-Significance	Ppp1r2
ENSMUSG00000024873	17804.351718271	-0.234542023598899	0.0905405925669997	-2.59046265270838	0.00958470210626395	0.121029078326996	Non-Significance	Cnih2
ENSMUSG00000090115	726.643197136933	0.346578350334041	0.13390852162	2.5881724788027	0.00964866545228436	0.121761509484634	Non-Significance	Usp49
ENSMUSG00000024537	1052.50817548779	0.221977999957077	0.085794897676357	2.58731003788176	0.00967285143074824	0.121991375050381	Non-Significance	Psmg2
ENSMUSG00000021932	502.854731554452	-0.395548853668067	0.152907502845201	-2.58685052275368	0.00968575996126535	0.122078816637022	Non-Significance	Rnaseh2b
ENSMUSG00000025059	929.096999281192	-0.235875544285231	0.0912309729520744	-2.58547658380386	0.00972444779481167	0.122340020256033	Non-Significance	Gk
ENSMUSG00000028364	5739.34472207342	0.832948052749945	0.322139584735938	2.585674323237	0.00971887131001307	0.122340020256033	Non-Significance	Tnc
ENSMUSG00000028744	325.958826796376	0.334668905735337	0.129426709752282	2.5857792906571	0.00971591226345655	0.122340020256033	Non-Significance	Pqlc2
ENSMUSG00000000982	975.236332431409	1.1690592110515	0.452270166344334	2.58486917344322	0.00974159532135556	0.122480328621917	Non-Significance	Ccl3
ENSMUSG00000078896	15.9990233490422	-2.30507589230648	0.891886607792335	-2.58449434285394	0.00975219043530969	0.122538132093365	Non-Significance	Zfp965
ENSMUSG00000065954	2429.95218555682	0.388392053717671	0.150301157535526	2.58409223246248	0.00976356806868803	0.122605690971952	Non-Significance	Tacc1
ENSMUSG00000029761	4999.44117951886	0.431737807594506	0.167307563995014	2.58050381755227	0.00986562655032416	0.123735184806429	Non-Significance	Cald1
ENSMUSG00000089810	224.936128238083	-0.619895212218303	0.2402043049538	-2.58069984356663	0.00986002690573663	0.123735184806429	Non-Significance	Gm16536
ENSMUSG00000086841	1572.90328047872	0.246898034262687	0.0956875237804575	2.58025314594996	0.00987279131941076	0.123749079415265	Non-Significance	2410006H16Rik
ENSMUSG00000086468	11.2389961451163	1.3488733155576	0.522861247930815	2.57979209760843	0.00988598124378091	0.123762550730201	Non-Significance	Etaa1os
ENSMUSG00000048490	1739.65218703702	0.369655840667051	0.143287641580413	2.57981663031002	0.00988527900349386	0.123762550730201	Non-Significance	Nrip1
ENSMUSG00000038860	1832.11684132256	-0.338965339480576	0.131416702601161	-2.57931703330974	0.00989958856513789	0.123796267034862	Non-Significance	Garnl3
ENSMUSG00000086968	1141.91212529947	-0.473797546498273	0.183694078339348	-2.57927501409709	0.00990079292912555	0.123796267034862	Non-Significance	4933431E20Rik
ENSMUSG00000028906	4345.59392798513	-0.261427117336145	0.101393158315162	-2.57835066665491	0.00992731982179966	0.124052031363418	Non-Significance	Epb41
ENSMUSG00000085016	19.2537489093839	-1.11178497758224	0.431247410794535	-2.57806760053092	0.00993545589797919	0.124077811400741	Non-Significance	Gm11335
ENSMUSG00000028327	25.297134575368	1.24826381142676	0.484879858971043	2.57437752534345	0.0100420632642647	0.125027053352951	Non-Significance	Stra6l
ENSMUSG00000015766	1842.85857363568	-0.518266804179802	0.201268805759967	-2.57499815842245	0.0100240620349943	0.125027053352951	Non-Significance	Eps8
ENSMUSG00000037287	1897.9233656352	-0.234681382188391	0.0911594851003979	-2.57440442900622	0.010041282337078	0.125027053352951	Non-Significance	Tbcel
ENSMUSG00000020261	1485.65356199546	0.375198326733714	0.145741785712088	2.57440462184891	0.0100412767396674	0.125027053352951	Non-Significance	Slc36a1
ENSMUSG00000040490	1063.05709434063	0.392120801675693	0.152280940741133	2.57498279014621	0.0100245074388251	0.125027053352951	Non-Significance	Lrfn2
ENSMUSG00000094483	9091.24944140307	-0.33062437075525	0.128444567299014	-2.57406270819979	0.0100512054183988	0.125064663765717	Non-Significance	Purb
ENSMUSG00000101337	71.1694404682644	-0.653067083357234	0.253775717372209	-2.57340257026794	0.0100703996097829	0.125227227283916	Non-Significance	Dnah7c
ENSMUSG00000087259	588.6793227767	0.390093237566016	0.151616465997083	2.57289493592023	0.0100851817964955	0.12533476233832	Non-Significance	2610035D17Rik
ENSMUSG00000116755	10.4095734802284	-1.45637495847319	0.566450149289287	-2.57105582953853	0.010138898060553	0.125925730258455	Non-Significance	6430553K19Rik
ENSMUSG00000028545	368.987630005448	0.597587603431428	0.23248092291857	2.57048017501523	0.010155763935706	0.125982035804742	Non-Significance	Bend5
ENSMUSG00000113774	15.6392859603994	1.22298834323264	0.475757084536216	2.57061509535871	0.0101518087180408	0.125982035804742	Non-Significance	Gm36236
ENSMUSG00000057572	503.852389390555	0.311368469141328	0.121193200525868	2.5691909099708	0.0101936282570649	0.125996932586751	Non-Significance	Zbtb8os
ENSMUSG00000031893	50.6761792834901	-1.31516326180967	0.51184806494339	-2.56944072252207	0.0101862817305255	0.125996932586751	Non-Significance	Tsnaxip1
ENSMUSG00000022123	23.0311766042096	1.20708328652082	0.469754658027765	2.56960365563735	0.0101814927081467	0.125996932586751	Non-Significance	Scel
ENSMUSG00000079235	186.150001910511	-0.573014773565697	0.223034160578755	-2.5691794121527	0.0101939665002153	0.125996932586751	Non-Significance	Ccdc13
ENSMUSG00000025161	165.05691203006	0.581286117460251	0.226180044444617	2.57001504658643	0.0101694097914348	0.125996932586751	Non-Significance	Slc16a3
ENSMUSG00000021130	3254.87232456893	0.261191743581457	0.1016544311656	2.56940834340967	0.0101872336745615	0.125996932586751	Non-Significance	Galnt16
ENSMUSG00000038037	203.882835366056	0.724469178559015	0.282014283908373	2.56890951947099	0.0102019090816134	0.126018866049845	Non-Significance	Socs1
ENSMUSG00000036356	306.435341854009	0.635593924804179	0.247505715213092	2.56799696223967	0.0102288052441305	0.126198502380936	Non-Significance	Csgalnact1
ENSMUSG00000018809	640.456894853513	0.376428448043064	0.146575778044285	2.56814906982335	0.0102243177376285	0.126198502380936	Non-Significance	Smyd4
ENSMUSG00000053038	257.734259924296	-0.531077735379054	0.206828578849171	-2.56771930810558	0.0102370011699647	0.126223398251991	Non-Significance	Gm6180
ENSMUSG00000039997	200.713432029255	-1.08554284370649	0.422940134853854	-2.56665838554575	0.0102683718521989	0.12653383915095	Non-Significance	Ifi203
ENSMUSG00000080152	6.17163542131943	-2.20193181352918	0.85804661592664	-2.56621467022654	0.0102815175382939	0.126619460412829	Non-Significance	Gm12260
ENSMUSG00000106317	42.350955900697	-0.702617619299699	0.27387748827983	-2.56544495026846	0.0103043571009285	0.126824289113897	Non-Significance	Gm43848
ENSMUSG00000118209	3.69753920116099	-3.85966295981219	1.50542274952902	-2.5638399320189	0.0103521274066143	0.127335529828137	Non-Significance	AC118724.2
ENSMUSG00000038402	55.3979801427924	0.816684423261116	0.318729051261735	2.56231560953779	0.0103976783198534	0.127818872294178	Non-Significance	Foxf2
ENSMUSG00000021743	2179.3469474308	-0.470695414850204	0.183762695240483	-2.56143073127124	0.0104242026343865	0.127990627857878	Non-Significance	Fezf2
ENSMUSG00000019066	4813.03541096714	0.312056621836048	0.121820186142611	2.56161668863923	0.0104186235524233	0.127990627857878	Non-Significance	Rab3d
ENSMUSG00000018126	387.097731634009	-1.14893607562959	0.448588880828826	-2.56122281387534	0.0104304437072766	0.127990627857878	Non-Significance	Baiap2l2
ENSMUSG00000032294	35037.4280751302	0.210185647910316	0.0821022425842561	2.56004758572357	0.010465783168928	0.128347188429992	Non-Significance	Pkm
ENSMUSG00000044749	34.1765118145183	-0.749422981857175	0.29280004002757	-2.55950436955749	0.0104821538095478	0.128470836522418	Non-Significance	Abca6
ENSMUSG00000102824	616.52661581614	-0.252029987065898	0.0984793437259495	-2.55921676090016	0.0104908305518069	0.128472044166174	Non-Significance	Pdcd5-ps
ENSMUSG00000028063	3643.72323548476	0.466303506814788	0.182214984027384	2.55908431078703	0.0104948285308279	0.128472044166174	Non-Significance	Lmna
ENSMUSG00000085376	5.07092290211126	-2.30512605240046	0.901158789370922	-2.55795768691288	0.0105288902724358	0.128748448542154	Non-Significance	Gm14508
ENSMUSG00000021702	15.2504229645663	1.42303490053667	0.556324876721992	2.55792066844387	0.0105300111357222	0.128748448542154	Non-Significance	Thbs4
ENSMUSG00000002064	2334.12419171574	0.311843514524152	0.121935302281349	2.5574506208597	0.0105442526993097	0.12884547063373	Non-Significance	Sdf2
ENSMUSG00000029924	4851.81169107097	0.184298328303434	0.0720924602873144	2.55641612963324	0.0105756562123765	0.129151961790236	Non-Significance	Slc37a3
ENSMUSG00000031060	2430.39962454832	-0.170597550237026	0.06674588552911	-2.55592609019508	0.0105905611002605	0.129234366964333	Non-Significance	Rbm10
ENSMUSG00000025757	3167.6135348997	-0.257356151000488	0.100695797487158	-2.55577846764964	0.0105950548022739	0.129234366964333	Non-Significance	Hspa4l
ENSMUSG00000049349	4.84265251980529	2.48281499872907	0.971691525174111	2.55514732238114	0.0106142863009491	0.129391696548145	Non-Significance	Gm5105
ENSMUSG00000060002	465.342645783093	-0.336817615279654	0.131949827429863	-2.55261883884378	0.0106916428880726	0.130256980230299	Non-Significance	Chpt1
ENSMUSG00000096014	1160.9571102082	-0.920822166039866	0.36080477101924	-2.552134117957	0.0107065296013934	0.130282969795157	Non-Significance	Sox1
ENSMUSG00000024754	1013.1455049248	-0.349188440140571	0.136817497275713	-2.55222063766369	0.0107038710638493	0.130282969795157	Non-Significance	Cemip2
ENSMUSG00000030499	3288.90948947075	-0.315088885567097	0.123531272747591	-2.55068112356385	0.0107512643473055	0.130749453499881	Non-Significance	Kctd15
ENSMUSG00000049299	1648.61750256711	0.257686216000545	0.101047515465516	2.55014895530493	0.0107676902577153	0.130871314488626	Non-Significance	Trappc1
ENSMUSG00000026971	3.23941593041872	2.95194663280575	1.15773367854861	2.54976311694278	0.010779613496314	0.130871660167712	Non-Significance	Itgb6
ENSMUSG00000038135	42.3844218085719	-1.5934032783407	0.624964786798218	-2.54958889204611	0.0107850012673616	0.130871660167712	Non-Significance	Crygn
ENSMUSG00000050312	397.640313365347	-0.329064724443174	0.129068962945872	-2.54952636894724	0.0107869353297649	0.130871660167712	Non-Significance	Nsun3
ENSMUSG00000109222	234.48321642582	-0.335819090097333	0.131733673254686	-2.54922740557063	0.0107961875957309	0.130875453429862	Non-Significance	Gm10297
ENSMUSG00000046961	246.552874678828	-0.429837294961854	0.16862300274131	-2.54910236429178	0.0108000594431378	0.130875453429862	Non-Significance	Gpr156
ENSMUSG00000029156	2506.37515687721	0.168181609159025	0.0660013457617778	2.54815424167337	0.0108294578233505	0.131153913923458	Non-Significance	Sgcb
ENSMUSG00000004383	7158.37305283363	0.243881008300116	0.0957971933112614	2.54580536099534	0.0109025960408246	0.131883327241023	Non-Significance	Large1
ENSMUSG00000041594	1040.53546199175	0.444194797968767	0.174478810948097	2.54583806225562	0.0109015748002153	0.131883327241023	Non-Significance	Tmtc4
ENSMUSG00000048058	1232.76892026733	-0.268225407533131	0.105414039067408	-2.54449416705884	0.0109436139500671	0.132222931173164	Non-Significance	Ldlrad3
ENSMUSG00000039452	35.4830499085045	-1.20132477008942	0.472097995123559	-2.54465128532268	0.0109386916187253	0.132222931173164	Non-Significance	Snx22
ENSMUSG00000043903	89.6395968476562	0.583434385721118	0.229405929238438	2.54324021902116	0.0109829692692128	0.132620003037404	Non-Significance	Zfp469
ENSMUSG00000028339	73.5236869064538	-1.09029418085127	0.428780516785196	-2.54277920327585	0.0109974698934215	0.132641416934472	Non-Significance	Col15a1
ENSMUSG00000087698	12.8163930360162	-1.42135799938902	0.559025278045407	-2.54256480915979	0.01100421916225	0.132641416934472	Non-Significance	Gm13031
ENSMUSG00000050002	1071.1103262689	0.203844171261306	0.0801713576330684	2.54260595403996	0.0110029236088536	0.132641416934472	Non-Significance	Idnk
ENSMUSG00000036057	4222.85006217393	0.192320825384792	0.0756470648089363	2.54234352476916	0.0110111892009186	0.132647173681585	Non-Significance	Ptpn23
ENSMUSG00000097441	19.4863788404734	-2.01709399098241	0.794214904401143	-2.53973323820125	0.0110937048085527	0.133483794430825	Non-Significance	Gm26633
ENSMUSG00000003531	2958.35279059853	-0.161965786907171	0.0637686728419002	-2.53989584052859	0.0110885486738175	0.133483794430825	Non-Significance	Dgcr6
ENSMUSG00000020689	98.383815251522	0.527552583102482	0.207795002216849	2.53881266379998	0.0111229364900622	0.133708311890411	Non-Significance	Itgb3
ENSMUSG00000037617	186.065622005651	-0.414957158633279	0.163450459223669	-2.53873351353173	0.0111254529985659	0.133708311890411	Non-Significance	Spag1
ENSMUSG00000029163	366.291462501978	0.568090157265768	0.223882715832168	2.53744535460983	0.0111664799548724	0.133964974725777	Non-Significance	Emilin1
ENSMUSG00000032024	3057.52302527126	0.237061816713141	0.0934204945395647	2.53757826782583	0.0111622405539842	0.133964974725777	Non-Significance	Clmp
ENSMUSG00000022762	1225.99346521204	-1.078679167415	0.425068346764688	-2.53766053300633	0.0111596173394791	0.133964974725777	Non-Significance	Ncam2
ENSMUSG00000048578	9326.31328517623	-0.298028097614932	0.117480554683323	-2.53682916648026	0.0111861525846048	0.134122232075153	Non-Significance	Mlec
ENSMUSG00000026170	11.4119016320436	-1.46278146117938	0.576902908222222	-2.53557650746998	0.0112262403171763	0.134466773698303	Non-Significance	Cyp27a1
ENSMUSG00000011658	205.002149187099	-0.593919662140921	0.234249802341722	-2.5354115828645	0.0112315277458782	0.134466773698303	Non-Significance	Fuz
ENSMUSG00000022552	1043.51636346106	0.263777330513615	0.104041255308112	2.53531476271075	0.0112346327983458	0.134466773698303	Non-Significance	Sharpin
ENSMUSG00000031465	245.103367197073	0.454975249133033	0.179491024623572	2.53480779937162	0.0112509037196848	0.134582677925574	Non-Significance	Angpt2
ENSMUSG00000026547	2559.25195839258	0.886310681512873	0.349708726819727	2.5344254047448	0.0112631904660553	0.134650815922747	Non-Significance	Tagln2
ENSMUSG00000033159	2362.01367188709	0.256744534353123	0.101311604311606	2.53420658075308	0.0112702268725483	0.134656143411132	Non-Significance	Cnppd1
ENSMUSG00000052160	638.153176278342	0.686899116299913	0.271184918364856	2.53295471017215	0.0113105565549607	0.135059018687552	Non-Significance	Pld4
ENSMUSG00000021559	6966.37273506902	0.339276979869131	0.133973854868125	2.53241186650256	0.0113280843475919	0.135189305669188	Non-Significance	Dapk1
ENSMUSG00000087177	1259.3063256898	-0.215724092633052	0.0852039281936336	-2.53185618558337	0.0113460516144987	0.135324682157514	Non-Significance	E130307A14Rik
ENSMUSG00000027889	3050.24798797357	-0.229548242115692	0.0906779923110862	-2.53146586360434	0.0113586873240356	0.135396348143158	Non-Significance	Ampd2
ENSMUSG00000033966	243.726070214108	-0.662517463299602	0.261741659898465	-2.53118843808282	0.0113676758835049	0.135406072564821	Non-Significance	Cdkl4
ENSMUSG00000040929	3110.63290947656	-0.639745329971084	0.252760697810473	-2.53103166557477	0.0113727580892385	0.135406072564821	Non-Significance	Rfx3
ENSMUSG00000054079	1603.93730256591	-0.224005945984134	0.0885238688607071	-2.53045815628109	0.0113913671381115	0.135548644146043	Non-Significance	Utp18
ENSMUSG00000027952	4409.329842229	-0.213828520098245	0.0845149895262122	-2.53006622016946	0.0114041001012971	0.135621169481723	Non-Significance	Pmvk
ENSMUSG00000002068	378.467576092448	0.39887047605672	0.157682660084237	2.5295772905127	0.0114200018370828	0.135731272561628	Non-Significance	Ccne1
ENSMUSG00000033740	224.232608002866	-1.21600212563362	0.480938190125189	-2.52839585335715	0.0114585076542626	0.136030662338315	Non-Significance	St18
ENSMUSG00000029772	3811.62660280796	0.452551753278089	0.178978039529257	2.52853229629946	0.0114540547795749	0.136030662338315	Non-Significance	Ahcyl2
ENSMUSG00000034254	5976.06136428473	0.191758720250932	0.0758585087868124	2.52784721605638	0.0114764281852249	0.136164288183699	Non-Significance	Agpat1
ENSMUSG00000066235	1994.70769995924	0.231573684503807	0.0916312704390927	2.52723424431547	0.0114964795354735	0.136323025762774	Non-Significance	Pomgnt2
ENSMUSG00000049932	1942.21706397783	-0.350057663314157	0.138528747213321	-2.52696765368926	0.0115052098666686	0.136347414608994	Non-Significance	H2afx
ENSMUSG00000116125	4.90700168834077	2.73629733613122	1.08316839302778	2.52619754577813	0.0115304624791029	0.136567466035102	Non-Significance	Gm41361
ENSMUSG00000029330	1205.41082626458	-0.28071868451941	0.111138375238694	-2.52584837520349	0.0115419283311589	0.136578406088639	Non-Significance	Cds1
ENSMUSG00000060376	455.737026665957	0.423529084155066	0.167683665891209	2.52576231503577	0.011544755876613	0.136578406088639	Non-Significance	Bckdha
ENSMUSG00000027996	194.826606261429	-0.614501556251174	0.243359672529962	-2.52507553886324	0.0115673422507397	0.136766417549111	Non-Significance	Sfrp2
ENSMUSG00000042045	217.48876597634	-0.639085934301918	0.253171739158237	-2.52431782641615	0.0115923070315119	0.136982316345182	Non-Significance	Sln
ENSMUSG00000020684	6668.49831654499	-0.565538884078449	0.224239740571664	-2.52202790922205	0.0116680450375344	0.137797588532871	Non-Significance	Rasl10b
ENSMUSG00000041323	257.672751767183	-1.22680147721392	0.486797239068836	-2.52014879862628	0.011730523384473	0.13845541494406	Non-Significance	Ak7
ENSMUSG00000045071	455.128212935509	-0.581920349833948	0.230933048837532	-2.51986605106203	0.0117399500690752	0.138486674284801	Non-Significance	E130308A19Rik
ENSMUSG00000020023	634.507464959201	-0.434664609285926	0.172567724008726	-2.51880594579753	0.0117753533837116	0.138768596370856	Non-Significance	Tmcc3
ENSMUSG00000048004	266.118035694686	-1.29085593351214	0.512499906559806	-2.51874374412496	0.0117774336110354	0.138768596370856	Non-Significance	Tmem196
ENSMUSG00000070806	35.2390718829268	-1.43605327877881	0.57032196597333	-2.51796943561168	0.0118033563157366	0.138838128893229	Non-Significance	Zmynd12
ENSMUSG00000030695	19060.8389478958	0.208684492605385	0.0828784465396758	2.51795854433014	0.0118037213003543	0.138838128893229	Non-Significance	Aldoa
ENSMUSG00000020865	129.668007294338	0.447695107462844	0.177790556364053	2.51810397930316	0.0117988483625513	0.138838128893229	Non-Significance	Abcc3
ENSMUSG00000001687	4192.37410801026	0.223513502520174	0.0887904539674434	2.51731455953732	0.0118253200828675	0.139012148799233	Non-Significance	Ubl3
ENSMUSG00000022555	651.510756249016	-0.334265493697922	0.132808504729382	-2.51689825421226	0.0118393013070497	0.139096472112899	Non-Significance	Dgat1
ENSMUSG00000028600	169.562638938724	0.59868150396825	0.237966808288683	2.51581936268177	0.0118756031137695	0.13944278575714	Non-Significance	Podn
ENSMUSG00000032415	108.225401743687	0.451485811709726	0.17951704932658	2.51500241009631	0.0119031570083601	0.139686042985529	Non-Significance	Ube2cbp
ENSMUSG00000021772	1036.11445223249	-0.327702170731547	0.130338823390834	-2.51423299832084	0.0119291592818066	0.139830552660121	Non-Significance	Nkiras1
ENSMUSG00000036188	3311.74621605476	0.170849855022364	0.0679518960235299	2.51427649587884	0.0119276879397033	0.139830552660121	Non-Significance	Ankmy2
ENSMUSG00000025746	11.8066652690281	1.59623455159475	0.635170146105056	2.51308182757496	0.0119681571463601	0.140207235468626	Non-Significance	Il6
ENSMUSG00000038954	625.357241262443	0.254359027836804	0.101237031180674	2.51250974935111	0.0119875792760103	0.140354287786915	Non-Significance	Supt3
ENSMUSG00000042284	431.491681476557	0.493305595373668	0.196361357809646	2.51223357220763	0.0119969655223955	0.140383735731994	Non-Significance	Itga1
ENSMUSG00000048450	263.782473440999	-0.877814056252071	0.349674879256893	-2.51037208654378	0.0120604007060662	0.141045247181247	Non-Significance	Msx1
ENSMUSG00000071636	184.959442853491	-0.531788268726833	0.21190346793791	-2.50957794085113	0.0120875537305266	0.141281928071161	Non-Significance	Rimbp3
ENSMUSG00000086006	30.7235456856496	1.33420509439137	0.531734344093931	2.50915726849436	0.0121019590864919	0.141369426012645	Non-Significance	Gm13293
ENSMUSG00000028005	3741.73934759128	-0.539511520788609	0.215221518592105	-2.50677313457261	0.0121838883615646	0.142082775750643	Non-Significance	Gucy1b1
ENSMUSG00000032417	272.047115492154	0.338523307819582	0.135032926696474	2.50696860463162	0.0121771527063228	0.142082775750643	Non-Significance	Rwdd2a
ENSMUSG00000003882	3.94952563440599	3.83112068453496	1.52823652077446	2.50688989070452	0.0121798646934581	0.142082775750643	Non-Significance	Il7r
ENSMUSG00000038233	41.5784590469786	-1.14583201684012	0.457271248152408	-2.50580376848496	0.0122173403186612	0.142272901584413	Non-Significance	Fam198a
ENSMUSG00000057098	27.3546989357854	2.12817350552601	0.849334459897785	2.50569546628561	0.0122210827801207	0.142272901584413	Non-Significance	Ebf1
ENSMUSG00000095677	431.269328533445	-0.319691981371369	0.127577064332333	-2.50587347376629	0.0122149321389922	0.142272901584413	Non-Significance	Dynlt1f
ENSMUSG00000045275	64.5053809002802	-0.716042514287953	0.286089477905818	-2.50286210988744	0.0123193530541295	0.143335251850182	Non-Significance	Lca5l
ENSMUSG00000025372	1456.11708438269	-0.314894253747044	0.125828625672966	-2.50256451632451	0.0123297151070522	0.143374165823667	Non-Significance	Baiap2
ENSMUSG00000026192	2225.53583382728	0.271704067507046	0.108618927936501	2.50144309715416	0.0123688317363015	0.143747213426835	Non-Significance	Atic
ENSMUSG00000005087	2444.49789561335	0.868279504146909	0.347182971317022	2.50092768332828	0.0123868469147687	0.143874740941239	Non-Significance	Cd44
ENSMUSG00000097683	207.805907048873	-0.454492629656291	0.181837576646613	-2.4994428436514	0.0124388762676367	0.144396977854594	Non-Significance	Gm26644
ENSMUSG00000082072	20.7241007983201	-1.09282262945258	0.437392155964369	-2.49849617683039	0.0124721487846787	0.144536852989093	Non-Significance	Gm15785
ENSMUSG00000110795	3.21889234546	-2.93265308191492	1.17374490908406	-2.49854381409282	0.0124704725955462	0.144536852989093	Non-Significance	Gm47179
ENSMUSG00000024043	289.811900617767	0.377690777911941	0.151148171449688	2.49881142649259	0.0124610599561563	0.144536852989093	Non-Significance	Arhgap28
ENSMUSG00000034708	5101.30983788744	0.395792977156332	0.158482482548744	2.49739258744006	0.012511036137354	0.144905317076123	Non-Significance	Grn
ENSMUSG00000028245	1116.67628786701	-0.199182015426082	0.0797847272036872	-2.4964930307724	0.0125428133413852	0.145191059137587	Non-Significance	Nsmaf
ENSMUSG00000060981	29.6730541339692	1.03770635583475	0.415843729580939	2.4954238383743	0.0125806759300173	0.145481132390735	Non-Significance	Hist1h4h
ENSMUSG00000022494	3175.69357646744	-0.587610907268496	0.23547921773227	-2.49538329933041	0.0125821135007797	0.145481132390735	Non-Significance	Shisa9
ENSMUSG00000068115	459.551615500689	-0.376209311623684	0.150814724782555	-2.49451313302532	0.0126130058903128	0.145755838996029	Non-Significance	Ninl
ENSMUSG00000068923	22797.6270693785	0.320171353994539	0.128433224890419	2.49290130546603	0.0126704059480273	0.146312041301263	Non-Significance	Syt11
ENSMUSG00000041491	683.428026501877	-0.23244492746728	0.0932480281517349	-2.49275970843095	0.0126754595028748	0.146312041301263	Non-Significance	Cep78
ENSMUSG00000038383	1426.82269427326	0.25829041970123	0.103671967418828	2.49142006399622	0.0127233593612155	0.146782018695084	Non-Significance	Pigu
ENSMUSG00000026274	289.205669993402	-0.540977436609796	0.217165087673578	-2.49108842680525	0.0127352419759678	0.146836190073926	Non-Significance	Pask
ENSMUSG00000037257	3632.06424723476	-0.200861164954885	0.0806620041751313	-2.49015837145307	0.012768618423235	0.147137982518395	Non-Significance	Aagab
ENSMUSG00000064373	825.145690079714	-0.257567923702514	0.103503332083456	-2.48849885813178	0.0128283649121339	0.14765990057454	Non-Significance	Selenop
ENSMUSG00000057766	382.409525870568	-0.362235916427209	0.145561375976105	-2.48854418968033	0.0128267295861117	0.14765990057454	Non-Significance	Ankrd29
ENSMUSG00000067028	433.839887869218	-0.750047195567699	0.301532205649819	-2.48745301998938	0.0128661445637364	0.147943861150738	Non-Significance	Cntnap5b
ENSMUSG00000038811	18.5028107866584	1.12652014636596	0.452887882261377	2.48741507664321	0.0128675170703764	0.147943861150738	Non-Significance	Gngt2
ENSMUSG00000085169	21.2661171277202	-1.09136724721484	0.438855099656854	-2.48685100860897	0.0128879361186185	0.148095288436161	Non-Significance	Gm10785
ENSMUSG00000032606	4405.41230224548	0.238787853141569	0.0960373761398154	2.48640542609089	0.0129040862986989	0.148197519487756	Non-Significance	Nicn1
ENSMUSG00000030682	3946.10345107204	0.233451483646146	0.0939171722461892	2.48571670188482	0.0129290843994548	0.148317868256744	Non-Significance	Cdipt
ENSMUSG00000071392	10.3329141556445	-1.85430121891252	0.745929969102492	-2.48589183397957	0.0129227237038637	0.148317868256744	Non-Significance	Ect2l
ENSMUSG00000022321	2420.76849915637	0.198453529471288	0.079850650201935	2.48530887312022	0.0129439072384481	0.148404584056528	Non-Significance	Cdh10
ENSMUSG00000005034	19298.8556208613	-0.298951486684123	0.12030161540052	-2.48501639557227	0.0129545468067589	0.148417964994627	Non-Significance	Prkacb
ENSMUSG00000018930	425.97551556595	1.11927850580217	0.450436094507569	2.48487747640605	0.0129596030321773	0.148417964994627	Non-Significance	Ccl4
ENSMUSG00000032487	231.216103180185	0.610029682968494	0.245575020482721	2.48408686587656	0.0129884120489878	0.14852005633511	Non-Significance	Ptgs2
ENSMUSG00000101621	4.16020422754419	-2.51694622197218	1.01324933852663	-2.48403440917324	0.0129903255186159	0.14852005633511	Non-Significance	Gm28905
ENSMUSG00000024219	3226.09414731286	0.198770475402777	0.0800150593879355	2.48416331779599	0.0129856237493768	0.14852005633511	Non-Significance	Anks1
ENSMUSG00000063011	22.0965851309118	-1.43830172729191	0.579328031454784	-2.48270694528643	0.0130388306510298	0.148991246661739	Non-Significance	Msln
ENSMUSG00000027750	292.500129279455	1.16247328652888	0.468397101136011	2.48181144526624	0.0130716423690271	0.149282685993064	Non-Significance	Postn
ENSMUSG00000002781	984.487389571099	0.343620030465413	0.138492284626197	2.48114926685537	0.0130959519702722	0.14947675681823	Non-Significance	Tmem143
ENSMUSG00000065037	66.8845086011852	0.81281755871424	0.327828103548754	2.47940170447699	0.0131602998014387	0.150127350777886	Non-Significance	Rn7sk
ENSMUSG00000024392	16099.5927405495	0.172273310563429	0.0694886202771207	2.47915860001829	0.0131692733827037	0.150145884197555	Non-Significance	Bag6
ENSMUSG00000097842	309.191981868564	-0.294427755759208	0.118776804371671	-2.47883210292388	0.0131813337029259	0.150199569929994	Non-Significance	9330104G04Rik
ENSMUSG00000086477	58.6413395027915	-0.697121523427929	0.281252539463954	-2.47863192544533	0.0131887327914681	0.150200111294585	Non-Significance	Gm15506
ENSMUSG00000022783	797.838776881573	-0.757458488844282	0.305619926764799	-2.47843292439243	0.0131960920359887	0.150200198544448	Non-Significance	Spag6l
ENSMUSG00000029819	1035.03503060511	0.98105568252851	0.395906654515653	2.47799745555861	0.0132122087464998	0.150299909186936	Non-Significance	Npy
ENSMUSG00000064280	86.6055024973354	-1.26333846146488	0.509908414978267	-2.47757915805081	0.0132277063307764	0.150392469696212	Non-Significance	Ccdc146
ENSMUSG00000031224	576.128245186304	-0.575997768342467	0.232575056646868	-2.47661024637323	0.013263665468341	0.150717435586027	Non-Significance	Magee2
ENSMUSG00000017466	27842.6490236789	0.266390726119139	0.107589280331431	2.47599691436281	0.013286472648867	0.150808845938334	Non-Significance	Timp2
ENSMUSG00000022960	350.607472183645	-0.303292642449462	0.122488781304872	-2.47608506851393	0.0132831924431053	0.150808845938334	Non-Significance	Donson
ENSMUSG00000027540	4676.39097364714	0.18306665813063	0.0739793432437791	2.47456452171227	0.0133398722499914	0.151330888361785	Non-Significance	Ptpn1
ENSMUSG00000034614	920.021263745601	0.395661610950902	0.159925214273484	2.47404146211924	0.0133594191451817	0.151468530829749	Non-Significance	Pik3ip1
ENSMUSG00000029757	2349.39646182493	0.520378151800752	0.210427823866977	2.47295315913029	0.0134001705086407	0.151846302641174	Non-Significance	Dync1i1
ENSMUSG00000020492	776.259454849885	-0.282207997439339	0.114128286066833	-2.47272615023832	0.0134086846618976	0.151858556722412	Non-Significance	Ska2
ENSMUSG00000027314	150.888855045529	-0.625264587131229	0.252966566227608	-2.4717281673051	0.0134461715594154	0.151984963255326	Non-Significance	Dll4
ENSMUSG00000049107	243.864194927312	0.463520205577551	0.187499052399655	2.47212025685099	0.0134314326002392	0.151984963255326	Non-Significance	Ntf3
ENSMUSG00000019039	1188.24005249154	-0.187958815567476	0.0760462874583934	-2.47163697071094	0.013449601760346	0.151984963255326	Non-Significance	Dalrd3
ENSMUSG00000061848	229.852882063001	0.476299004315044	0.192690460233955	2.47183489902274	0.0134421580137755	0.151984963255326	Non-Significance	Gm5805
ENSMUSG00000087590	340.064525772016	0.316351969183896	0.128111412685106	2.46935040800368	0.0135358599662456	0.152875154765264	Non-Significance	Epb41l4aos
ENSMUSG00000015316	4.29239746207498	2.94211466841436	1.19180718917631	2.46861631238165	0.0135636564253072	0.153104455483675	Non-Significance	Slamf1
ENSMUSG00000040125	1912.54885783069	-1.10292719279951	0.446927001925096	-2.46780165004298	0.0135945625606727	0.153283944634163	Non-Significance	Gpr26
ENSMUSG00000001942	747.348547412011	0.258007184919284	0.104547458100018	2.46784751736819	0.0135928208242592	0.153283944634163	Non-Significance	Siae
ENSMUSG00000073096	446.582613336347	-0.326653780873318	0.132378849360425	-2.4675677606469	0.0136034471931268	0.153299519913278	Non-Significance	Lrrc61
ENSMUSG00000105265	480.559699050613	-1.03175965557981	0.418173144418912	-2.46730252611876	0.0136135287229099	0.153328558620602	Non-Significance	Sox2ot
ENSMUSG00000037686	14.1647194224638	1.37013731412134	0.555499367359642	2.46649662381035	0.0136442014704544	0.153589355505704	Non-Significance	Aspg
ENSMUSG00000025978	454.282734580292	0.795018647634197	0.32260930265096	2.4643388801914	0.0137266262092859	0.154432103569339	Non-Significance	Rftn2
ENSMUSG00000108547	4.27031131216015	2.5971693789414	1.05443523662736	2.46309046655964	0.0137745155482196	0.154885595578247	Non-Significance	Gm45186
ENSMUSG00000022661	10629.4874590987	0.282781812148207	0.114821876882696	2.46278688195545	0.0137861833789371	0.154931525090794	Non-Significance	Cd200
ENSMUSG00000105006	12.4435185725652	1.29455255688471	0.525774567908436	2.46218177123804	0.0138094659635713	0.155107860968514	Non-Significance	Gm9484
ENSMUSG00000065952	19.9815792171798	-1.17265156963658	0.476578248984262	-2.46056460221563	0.0138718595568879	0.15572305637735	Non-Significance	C330021F23Rik
ENSMUSG00000059975	552.316475136209	-0.362549879281389	0.147369562093604	-2.46014084679923	0.0138882499825188	0.155821436239891	Non-Significance	Zfp74
ENSMUSG00000032135	1926.76983886622	0.437661899794855	0.177922976506313	2.45983913032911	0.0138999304853875	0.155866893384716	Non-Significance	Mcam
ENSMUSG00000027434	15.9350595499626	-1.41793275438157	0.576696715114783	-2.45871481008757	0.0139435332783649	0.156270064953523	Non-Significance	Nkx2-2
ENSMUSG00000100228	3.72519416327959	2.68272680684057	1.09151213979545	2.45780757632555	0.0139788051186941	0.156579477730285	Non-Significance	Gm29257
ENSMUSG00000029602	66.9688531955592	-0.844558787550478	0.343684385330964	-2.45736735096992	0.0139959487608481	0.156685605004322	Non-Significance	Rasal1
ENSMUSG00000049624	468.52598983497	-0.310246565276594	0.126267926858784	-2.45704964827346	0.0140083325450598	0.156738358284839	Non-Significance	Slc17a5
ENSMUSG00000020744	1288.91436339765	0.206513504509171	0.0840619365202317	2.45668269204657	0.0140226482267015	0.15681265786521	Non-Significance	Slc25a19
ENSMUSG00000048482	2467.85220268122	-0.421545261187278	0.171659013416953	-2.4557129439126	0.014060542172813	0.157150403245483	Non-Significance	Bdnf
ENSMUSG00000091455	170.077737657137	-0.699151301615607	0.284735550285907	-2.45544084998722	0.0140711907579786	0.157183432682483	Non-Significance	Otogl
ENSMUSG00000004591	1183.35638769604	-0.20364151745413	0.0829745128215739	-2.45426590080782	0.0141172549804371	0.157611823226946	Non-Significance	Pkn2
ENSMUSG00000028211	3724.988980297	-0.340198048776017	0.138631802733517	-2.45396829636529	0.01412894375018	0.157656171359873	Non-Significance	Trp53inp1
ENSMUSG00000073557	8412.09036530684	-0.343666244682681	0.140092112135754	-2.45314485907427	0.0141613297506938	0.157859570492102	Non-Significance	Ppp1r12b
ENSMUSG00000027016	1792.75485546028	0.329786950739863	0.13443615954182	2.45311195934062	0.0141626250654409	0.157859570492102	Non-Significance	Zfp385b
ENSMUSG00000045875	147.507294863504	1.00116285134014	0.40872217269649	2.44949483590552	0.0143056761158028	0.159367103992348	Non-Significance	Adra1a
ENSMUSG00000026709	827.125757130746	0.314278309599226	0.128420984479436	2.44725043086359	0.014395077947435	0.160259822550214	Non-Significance	Dars2
ENSMUSG00000070883	44.685981578357	-0.817746743773154	0.334171136065124	-2.44708969602267	0.014401499398081	0.160259822550214	Non-Significance	Ccdc173
ENSMUSG00000018405	796.415895793156	-0.232852716716319	0.0951744726842217	-2.4465879363356	0.0144215612459932	0.160395709208975	Non-Significance	Mrm1
ENSMUSG00000045039	7815.85350361098	0.365368552766463	0.149400319616564	2.44556741045924	0.014462440970628	0.160627677156109	Non-Significance	Megf8
ENSMUSG00000098134	527.508381638889	-0.278297572769829	0.113800862718848	-2.44547858531952	0.014466003914015	0.160627677156109	Non-Significance	Rnf113a2
ENSMUSG00000054277	1294.70822703312	0.260946299228259	0.106693505427468	2.44575617028212	0.0144548720286934	0.160627677156109	Non-Significance	Arfgap3
ENSMUSG00000026739	2860.78752226861	-0.26913916063802	0.110075461423254	-2.44504231150253	0.0144835149169658	0.160734760058951	Non-Significance	Bmi1
ENSMUSG00000003233	3701.53111219311	-0.348561165900785	0.142573359480149	-2.44478468608517	0.0144938641696435	0.160762290363728	Non-Significance	Dvl3
ENSMUSG00000026921	161.006782083674	0.483959251339096	0.197989565512459	2.44436745990355	0.0145106386897008	0.160773784744727	Non-Significance	Egfl7
ENSMUSG00000097166	14.3123891398067	1.50471956903764	0.615564808266045	2.44445353085763	0.0145071768182743	0.160773784744727	Non-Significance	9330179D12Rik
ENSMUSG00000039167	14.8910273062508	1.39406732506807	0.570429768837464	2.44388950441556	0.0145298758585043	0.160899671363199	Non-Significance	Adgrl4
ENSMUSG00000030337	286.253632676649	0.353267526052138	0.144672152614993	2.44184882623726	0.0146122640485369	0.161724359033401	Non-Significance	Vamp1
ENSMUSG00000037166	61.1968791759143	1.00525771564974	0.411831857657185	2.44094209070763	0.0146490035953409	0.162043201113378	Non-Significance	Ppp1r14a
ENSMUSG00000026005	1056.10534676722	-0.324060752379558	0.13281041974126	-2.44002505986271	0.0146862430902378	0.162367225420264	Non-Significance	Rpe
ENSMUSG00000039763	214.85895034974	0.437661815129369	0.179410245362409	2.43944716894673	0.0147097533682198	0.162539194735586	Non-Significance	Dnajc28
ENSMUSG00000025496	41.5445014382887	-0.669363895396361	0.27457658984939	-2.43780395030589	0.0147767856336616	0.163191625557481	Non-Significance	Drd4
ENSMUSG00000038612	8354.19138121337	0.214436244990434	0.0879869872302797	2.43713589634806	0.0148041146189502	0.163405113873459	Non-Significance	Mcl1
ENSMUSG00000034472	334.051122340342	-0.937077255435892	0.384616477072954	-2.43639394382511	0.0148345188682616	0.163563980031005	Non-Significance	Rasd2
ENSMUSG00000033629	8786.38920757617	0.221287889192247	0.0908223315042074	2.43649205572305	0.0148304952158636	0.163563980031005	Non-Significance	Hacd3
ENSMUSG00000026430	272.479287991156	0.367339643168121	0.150791789957985	2.43607190597361	0.0148477326760358	0.163621373411051	Non-Significance	Rassf5
ENSMUSG00000020171	1625.89195533308	-0.217015231859824	0.0891093551971098	-2.43538101448256	0.0148761162282668	0.163838787231764	Non-Significance	Yeats4
ENSMUSG00000021814	2968.14679354184	0.264511162243855	0.108619826772493	2.43520147383295	0.0148835000294726	0.163838787231764	Non-Significance	Anxa7
ENSMUSG00000024101	2665.16333059737	0.221724625631455	0.0910687239544914	2.43469564526076	0.0149043201380418	0.16397962560061	Non-Significance	Washc1
ENSMUSG00000039656	2885.00942429741	0.151653825189142	0.0623096434855546	2.43387406355969	0.0149381914633642	0.164263826581267	Non-Significance	Rxrb
ENSMUSG00000025485	4502.45860356153	0.233050909159598	0.0957635693052686	2.43360717285604	0.0149492091426297	0.164296552981747	Non-Significance	Ric8a
ENSMUSG00000019087	12234.2966754	0.198322707746371	0.0815617500725954	2.43156513402239	0.0150337450024402	0.165136797927342	Non-Significance	Atp6ap1
ENSMUSG00000021573	2485.64178949777	-0.464888921055009	0.191213020165783	-2.43126184949093	0.0150463361538079	0.165186294443014	Non-Significance	Tppp
ENSMUSG00000028411	1619.14917712152	-0.202182684299961	0.0831696713102487	-2.43096649433369	0.0150586070360905	0.165232223605996	Non-Significance	Aptx
ENSMUSG00000055761	777.027309940488	-0.64453260449407	0.265179492859442	-2.43055221783572	0.0150758334996292	0.165243752269809	Non-Significance	Nkain3
ENSMUSG00000021994	1686.71292761891	-0.474240389832524	0.19510153762177	-2.43073630076613	0.0150681768135652	0.165243752269809	Non-Significance	Wnt5a
ENSMUSG00000018470	104.530027534868	-0.65383910982275	0.269250856954003	-2.42836408106381	0.0151671089486526	0.166155068595132	Non-Significance	Kcnab3
ENSMUSG00000025555	8289.1223937132	0.26023540211792	0.107174749102588	2.42814099680159	0.0151764419160998	0.166168212640855	Non-Significance	Farp1
ENSMUSG00000070044	1215.05927149062	-0.346324277347643	0.142646223669244	-2.42785450914333	0.0151884348493136	0.16621045120853	Non-Significance	Fam149a
ENSMUSG00000001349	433.060927823297	1.18447493748319	0.488035495031006	2.42702620924721	0.0152231560586631	0.166501232031341	Non-Significance	Cnn1
ENSMUSG00000015217	3142.04248890331	-0.376177539105056	0.155033297364293	-2.4264306152318	0.0152481657293861	0.166685539870031	Non-Significance	Hmgb3
ENSMUSG00000030587	26.4209018218016	1.38797054781084	0.572359931832006	2.42499600446914	0.0153085552373875	0.167256198959927	Non-Significance	2200002D01Rik
ENSMUSG00000006403	207.142052770434	-0.440901774248513	0.181918446687299	-2.42362323490143	0.0153665385945977	0.167799973290339	Non-Significance	Adamts4
ENSMUSG00000031831	64.7448582861421	-1.31338500509161	0.541955391357432	-2.42341902310812	0.0153751806373301	0.16780465576992	Non-Significance	Dnaaf1
ENSMUSG00000055900	407.386648974286	0.289574013257442	0.119549937362246	2.42220129635041	0.0154268025114368	0.167807932232302	Non-Significance	Tmem69
ENSMUSG00000029503	28.7471377101999	-1.01196909793866	0.41767239293528	-2.42287763102281	0.0153981125282306	0.167807932232302	Non-Significance	P2rx2
ENSMUSG00000030226	3326.3811386383	-0.590742534732871	0.243838634086667	-2.42267816560563	0.0154065689248972	0.167807932232302	Non-Significance	Lmo3
ENSMUSG00000051910	1043.7043586829	-0.280118776626204	0.115643712769593	-2.42225686046859	0.0154244437198929	0.167807932232302	Non-Significance	Sox6
ENSMUSG00000054381	266.427541157677	-0.412495576485586	0.170250935511496	-2.42286819303693	0.0153985125623931	0.167807932232302	Non-Significance	Zfp747
ENSMUSG00000020151	569.456674529599	-0.364939715891713	0.150673486243441	-2.42205662714996	0.0154329454551406	0.167807932232302	Non-Significance	Ptprr
ENSMUSG00000095912	6.06606311706141	-3.48682414573222	1.4396881111393	-2.4219302213817	0.01543831465928	0.167807932232302	Non-Significance	Gm3317
ENSMUSG00000033632	551.152447723185	-0.28954997787296	0.119566273634064	-2.42166933092802	0.0154494014257236	0.167807932232302	Non-Significance	AW554918
ENSMUSG00000064202	74.867137213446	-0.659196257174101	0.272189661175756	-2.42182695083503	0.0154427023932676	0.167807932232302	Non-Significance	4430402I18Rik
ENSMUSG00000034467	183.169946692295	-1.33682372170458	0.552132067899036	-2.42120282343216	0.015469243535624	0.167934173579348	Non-Significance	Dynlrb2
ENSMUSG00000043463	1378.56575144015	-0.280110924505235	0.115888159249561	-2.41707976310183	0.0156455882618559	0.169739136883272	Non-Significance	Rab9b
ENSMUSG00000109715	60.5210318853175	0.715096817233996	0.295870166660166	2.41692775350125	0.015652123434393	0.169739136883272	Non-Significance	Gm45606
ENSMUSG00000041025	1367.37742518956	-0.327105683624953	0.135365071262379	-2.4164703684226	0.0156718017475206	0.169772312568184	Non-Significance	Iffo2
ENSMUSG00000091971	232.717516450476	-0.361308809699349	0.149509357823041	-2.4166300689151	0.0156649283996015	0.169772312568184	Non-Significance	Hspa1a
ENSMUSG00000038324	9360.20132673967	0.168523283921938	0.0697633930834343	2.41564058847297	0.0157075573615776	0.169979398545759	Non-Significance	Trpc4ap
ENSMUSG00000019210	8971.55284520341	0.16063283665548	0.0664963663194351	2.41566337450429	0.0157065745431749	0.169979398545759	Non-Significance	Atp6v1e1
ENSMUSG00000064370	77345.5280179925	0.533604468424481	0.220936329197678	2.41519568267585	0.015726758102544	0.17009708565012	Non-Significance	mt-Cytb
ENSMUSG00000068921	3854.10335455378	0.199300412932107	0.0825470809135296	2.41438474536586	0.0157618087344618	0.170385986377666	Non-Significance	Dap3
ENSMUSG00000040860	828.110489353444	-0.342342715740012	0.141810027837287	-2.41409384767075	0.0157743987567217	0.170431909570905	Non-Significance	Crocc
ENSMUSG00000055612	331.48198947988	-0.488233280603887	0.20240127940588	-2.41220451786187	0.0158563842501562	0.170954218270953	Non-Significance	Cdca7
ENSMUSG00000027099	2093.68245642398	-0.171615198210762	0.0711613913956837	-2.4116335395484	0.0158812348835602	0.170954218270953	Non-Significance	Mtx2
ENSMUSG00000039717	2879.15220655149	-0.347328011322607	0.143977167621889	-2.41238258162403	0.0158486413968093	0.170954218270953	Non-Significance	Ralyl
ENSMUSG00000068250	1088.36660574531	-0.204509668287952	0.0847897906552681	-2.41196100034534	0.0158669786539456	0.170954218270953	Non-Significance	Amn1
ENSMUSG00000097756	96.1542673409893	0.670518546412615	0.278145875686791	2.41067225878142	0.0159231499862769	0.170954218270953	Non-Significance	A730056A06Rik
ENSMUSG00000031706	798.915168439246	-0.213180668271978	0.0883971311369931	-2.41162428610497	0.0158816379021401	0.170954218270953	Non-Significance	Rfx1
ENSMUSG00000013160	11078.1242481637	0.174329049900156	0.0722728016123026	2.41209758043309	0.0158610358731676	0.170954218270953	Non-Significance	Atp6v0d1
ENSMUSG00000092086	69.9018611986056	-0.7542150713031	0.312818809054192	-2.4110285234557	0.0159076043062179	0.170954218270953	Non-Significance	Gm6793
ENSMUSG00000031826	3132.78216992876	-0.150592141614067	0.0624591346946001	-2.41105071900854	0.0159066362406262	0.170954218270953	Non-Significance	Usp10
ENSMUSG00000020122	753.805097533787	-0.409171949174325	0.169592824856321	-2.41267252621669	0.0158360406773788	0.170954218270953	Non-Significance	Egfr
ENSMUSG00000021182	2220.17467129151	-0.413210967009757	0.171408675424556	-2.41067709079654	0.0159229390510044	0.170954218270953	Non-Significance	Ccdc88c
ENSMUSG00000022965	4804.97083822456	0.230672002833333	0.0956755901612771	2.41098071560882	0.015909689635552	0.170954218270953	Non-Significance	Ifngr2
ENSMUSG00000064023	109.216910582193	0.746181678203401	0.309582328567513	2.41028511432194	0.0159400582559486	0.171045866716011	Non-Significance	Klk8
ENSMUSG00000114755	10.0263464205967	1.5698789756049	0.65140602837899	2.40998533512426	0.0159531617505825	0.171096612979607	Non-Significance	Galr3
ENSMUSG00000034345	4450.84529381773	-0.163750738470209	0.0679688454998806	-2.40920288208363	0.0159874077856819	0.171373939385765	Non-Significance	Gtf2h5
ENSMUSG00000048701	2680.02383558184	0.416147816488138	0.172791598310505	2.40837992447019	0.016023496329437	0.171670715000906	Non-Significance	Ccdc6
ENSMUSG00000006850	481.187304557306	0.326644235395776	0.135660571877804	2.40780523680823	0.0160487401266738	0.171851053211778	Non-Significance	Tmco6
ENSMUSG00000090124	105.229616336015	0.619635080634072	0.257442580512266	2.40688653524644	0.0160891677394386	0.172193706696947	Non-Significance	Ugt1a7c
ENSMUSG00000085891	96.6697556646149	-0.602527135654879	0.250402902022825	-2.40623064184759	0.0161180851798396	0.172411906116997	Non-Significance	Gm14634
ENSMUSG00000038602	4303.07554821812	0.165337640018473	0.0687177010599793	2.40604149248474	0.0161264329983643	0.172411906116997	Non-Significance	Slc35f1
ENSMUSG00000042046	1479.36044352868	-0.257923397862545	0.107266476285632	-2.40451077348473	0.0161941288779511	0.172565503656133	Non-Significance	Dstyk
ENSMUSG00000012126	214.619861303362	-0.793825907858377	0.330158254779337	-2.40438000978935	0.0161999234502698	0.172565503656133	Non-Significance	Ubxn11
ENSMUSG00000006442	4343.2014261762	0.22936375027077	0.0953759001610034	2.40483969098674	0.0161795615071909	0.172565503656133	Non-Significance	Srm
ENSMUSG00000004455	6674.0704460133	-0.159648945992934	0.066393246869476	-2.40459615278029	0.0161903464216983	0.172565503656133	Non-Significance	Ppp1cc
ENSMUSG00000030942	3707.80673275759	-0.215805668658482	0.0897315792471134	-2.40501360244837	0.0161718638278905	0.172565503656133	Non-Significance	Thumpd1
ENSMUSG00000085795	1812.29434556441	0.599194362679147	0.249137403046354	2.40507589527881	0.0161691074020257	0.172565503656133	Non-Significance	Zfp703
ENSMUSG00000100241	3.27499141376982	3.55659293487183	1.47902442894347	2.40468843196352	0.0161862591611452	0.172565503656133	Non-Significance	Slc18a3
ENSMUSG00000050211	142.637772695611	-0.873085548081965	0.363182219151176	-2.40398759091931	0.0162173237706797	0.172660834788305	Non-Significance	Pla2g4e
ENSMUSG00000030276	204.826761751534	-0.370135176640322	0.154012780749938	-2.40327572061236	0.0162489308751896	0.172907243078646	Non-Significance	Ttll3
ENSMUSG00000074259	406.168951980646	-0.504046816583909	0.209781877422053	-2.40271858931758	0.0162737053027795	0.172990672758111	Non-Significance	Gramd2
ENSMUSG00000020591	74.82272695047	0.777127479867961	0.323419390556632	2.40284751798728	0.0162679691728619	0.172990672758111	Non-Significance	Ntsr2
ENSMUSG00000051851	1994.20317423486	0.361842131392754	0.150616821324673	2.40240185797548	0.0162878044563692	0.173050511101445	Non-Significance	Rtl8c
ENSMUSG00000022865	19250.4006485452	-0.222746834423772	0.0927375277528772	-2.40190610879058	0.0163098940570307	0.173195137982949	Non-Significance	Cxadr
ENSMUSG00000022913	912.252504834305	0.226626371091745	0.0943653545368009	2.401584481976	0.0163242391846879	0.173257418588239	Non-Significance	Psmg1
ENSMUSG00000033862	758.723552209235	-0.267955424174257	0.111611787561903	-2.40078068838062	0.0163601382904489	0.173460497657494	Non-Significance	Cdk10
ENSMUSG00000021451	3338.21988999897	-0.25506918787479	0.106244481293878	-2.40077587813013	0.0163603533349318	0.173460497657494	Non-Significance	Sema4d
ENSMUSG00000021215	402.715220211945	0.347288794028062	0.144669433978503	2.40056786342073	0.0163696551052219	0.173469099302277	Non-Significance	Net1
ENSMUSG00000000711	8382.79977309852	0.159318142597162	0.0663756695240768	2.40024912350408	0.0163839171765909	0.173530229048692	Non-Significance	Rab5b
ENSMUSG00000025056	14.9410938757034	-1.41196553891402	0.588612695495158	-2.39880238690101	0.0164487889638169	0.173839644103203	Non-Significance	Nr0b1
ENSMUSG00000073910	161.346411826866	-0.477030362264394	0.198860288945647	-2.39882162896171	0.0164479246698534	0.173839644103203	Non-Significance	Mob3b
ENSMUSG00000111620	3.90926916741327	2.78138267890604	1.15964609856254	2.39847543345659	0.016463480802482	0.173839644103203	Non-Significance	Gm31848
ENSMUSG00000031967	2776.79358131795	-0.227395364493826	0.0948087532752631	-2.39846381940723	0.01646400289832	0.173839644103203	Non-Significance	Afg3l1
ENSMUSG00000115263	59.2820373415106	-0.930903687113234	0.388125611757526	-2.39845982566798	0.0164641824354998	0.173839644103203	Non-Significance	Gm5089
ENSMUSG00000054404	55.7914404521578	0.631987106222811	0.263457758442864	2.39881759397824	0.0164481059055485	0.173839644103203	Non-Significance	Slfn5
ENSMUSG00000019818	2270.4330281931	0.472335897193297	0.196980316082838	2.39788374080312	0.0164900981558209	0.173952988836902	Non-Significance	Cd164
ENSMUSG00000039770	3151.60536196032	0.236975704259071	0.0988287112137145	2.39784270531078	0.0164919455424149	0.173952988836902	Non-Significance	Ypel5
ENSMUSG00000039568	3842.33978021892	-0.184447502921878	0.0769286172245149	-2.39764485020667	0.0165008553799612	0.173957160097001	Non-Significance	Ubald1
ENSMUSG00000042642	885.362146203846	0.226640187811012	0.0945594739160053	2.39680043072502	0.0165389289362958	0.174140118153057	Non-Significance	Flad1
ENSMUSG00000030056	600.721616857667	-0.309521581996833	0.129144881265742	-2.39670034896643	0.0165434465769188	0.174140118153057	Non-Significance	Isy1
ENSMUSG00000041696	128.02832779789	-0.536389764637308	0.223804122122862	-2.39669296324598	0.0165437800075906	0.174140118153057	Non-Significance	Rasl12
ENSMUSG00000099964	18.6983516575656	-1.51368609840256	0.631847681457435	-2.39565031703693	0.0165909098685108	0.174456448545314	Non-Significance	Gm29514
ENSMUSG00000020282	1137.03187411016	0.528067574284043	0.220412255310982	2.39581766240261	0.0165833375619927	0.174456448545314	Non-Significance	Rhbdf1
ENSMUSG00000097178	69.4155252308459	0.833652300499969	0.348138594343852	2.3945989156163	0.0166385548422312	0.174867445463799	Non-Significance	2310002F09Rik
ENSMUSG00000097837	76.0678289833812	-0.685994798590547	0.286523009228555	-2.39420492070617	0.0166564399141856	0.174965410738677	Non-Significance	Gm26794
ENSMUSG00000017132	2198.48089130477	-0.399087748269584	0.166714462121994	-2.39384000158037	0.0166730201713028	0.17504957611505	Non-Significance	Cyth1
ENSMUSG00000062785	1498.34628525926	-0.357385238286727	0.149447480568106	-2.39137680292885	0.0167853161898783	0.176138056022293	Non-Significance	Kcnc3
ENSMUSG00000005374	1632.09488508063	0.21184815865994	0.0886194400426822	2.39053822228967	0.0168236978835797	0.176404002251222	Non-Significance	Tbl2
ENSMUSG00000022431	32.920842327871	-0.852080823960261	0.356452670186921	-2.3904458999099	0.0168279281673746	0.176404002251222	Non-Significance	Ribc2
ENSMUSG00000028854	1810.16329389757	0.29122181356753	0.121838490986918	2.39022833595994	0.0168379008111123	0.176418026395813	Non-Significance	Slc9a1
ENSMUSG00000063632	15475.7582078202	-0.32713031170273	0.136875492646726	-2.38998454271904	0.0168490819100293	0.176444691185961	Non-Significance	Sox11
ENSMUSG00000027331	594.730816894365	-0.788488198437416	0.329995782179815	-2.38938871651325	0.0168764357425198	0.176454863874703	Non-Significance	Knstrn
ENSMUSG00000062098	3079.19310921502	-0.61015250443472	0.25537575115931	-2.38923430147481	0.0168835311514162	0.176454863874703	Non-Significance	Btbd3
ENSMUSG00000028957	160.647681534368	-0.516744199856669	0.216282358141119	-2.38921104937974	0.0168845998176811	0.176454863874703	Non-Significance	Per3
ENSMUSG00000078945	133.601187000045	0.59145221240305	0.24750496696402	2.38965795174943	0.0168640705773246	0.176454863874703	Non-Significance	Naip2
ENSMUSG00000030347	1303.0617495552	0.273774596615511	0.114616183330976	2.38862077465043	0.016911748735053	0.176648230268849	Non-Significance	D6Wsu163e
ENSMUSG00000016409	923.152008647008	-0.2701620336752	0.113125183213341	-2.38816880557627	0.0169325623556373	0.17668497522371	Non-Significance	Nkap
ENSMUSG00000015176	3501.36985525707	-0.165711076070442	0.0693834100157613	-2.38833859611107	0.0169247406995162	0.17668497522371	Non-Significance	Nolc1
ENSMUSG00000028780	6184.64875723457	0.8123962778508	0.340264144192581	2.38754594545526	0.0169612825143153	0.176795971615372	Non-Significance	Sema3c
ENSMUSG00000034648	3373.2456388073	-0.391148345539585	0.163840326948268	-2.38737527460556	0.016969159626927	0.176795971615372	Non-Significance	Lrrn1
ENSMUSG00000024940	1086.08592307293	0.499733682509738	0.209308278785801	2.38754857384857	0.0169611612290035	0.176795971615372	Non-Significance	Ltbp3
ENSMUSG00000015542	466.211199707942	0.342621393949186	0.143601216423624	2.38592264384761	0.0170363341423158	0.177405373527856	Non-Significance	Nat9
ENSMUSG00000081888	10.0803387296633	1.48370968901283	0.622011955551099	2.38533950315838	0.0170633660891075	0.177505922895394	Non-Significance	Spcs2-ps
ENSMUSG00000031189	1092.17781843347	-0.624513591871804	0.261809277601122	-2.38537609359771	0.0170616688044388	0.177505922895394	Non-Significance	Aff2
ENSMUSG00000031870	516.885071060579	-0.753622160840706	0.316030226333176	-2.38465215680413	0.0170952768889314	0.177747380212599	Non-Significance	Pgr
ENSMUSG00000039693	1349.53689367491	-0.224027019823447	0.0939657345459604	-2.38413524787455	0.0171193094288733	0.177906719705651	Non-Significance	Msantd3
ENSMUSG00000042035	7697.330384238	0.364422436871775	0.152932242168012	2.38290128821507	0.0171767995306724	0.178413416985851	Non-Significance	Igsf3
ENSMUSG00000039556	123.214309535455	-0.464988481987629	0.195153197035899	-2.38268441947222	0.0171869209111284	0.178427835942715	Non-Significance	Ppp1r3f
ENSMUSG00000046032	2096.91370318771	-0.318376881826733	0.133693568954714	-2.38139264525563	0.0172473171662434	0.178782312036285	Non-Significance	Snx12
ENSMUSG00000036599	1050.84732392131	0.333583006195069	0.140078057346624	2.38140799861048	0.017246598236106	0.178782312036285	Non-Significance	Chst12
ENSMUSG00000020362	4126.04263525196	-0.221624475835239	0.0930530479355488	-2.38170033923813	0.0172329142234816	0.178782312036285	Non-Significance	Cnot6
ENSMUSG00000052372	251.824106642339	-1.13674758876174	0.477401100025864	-2.38111640023484	0.0172602569986777	0.178825715385387	Non-Significance	Il1rapl1
ENSMUSG00000018899	427.603718666609	1.03538991249014	0.434872530550396	2.38090437945046	0.0172701942228887	0.178837981838743	Non-Significance	Irf1
ENSMUSG00000040410	426.532065474465	-0.282262729986936	0.118572011936022	-2.38051733607454	0.0172883475408462	0.178935272850572	Non-Significance	Fbxl4
ENSMUSG00000075020	1566.31718915285	-0.656050316320812	0.275699649308564	-2.37958342698709	0.0173322191767494	0.179213483349099	Non-Significance	Mir670hg
ENSMUSG00000001542	643.760188875853	0.359712194568388	0.151166781560882	2.37957169461543	0.0173327709411101	0.179213483349099	Non-Significance	Ell2
ENSMUSG00000047767	375.350197140569	-0.353551400168637	0.148611069420439	-2.379038126483	0.0173578805235786	0.179291636490007	Non-Significance	Atg16l2
ENSMUSG00000043013	3.44302216368563	3.66449058783544	1.54022249432208	2.37919560410545	0.0173504663501886	0.179291636490007	Non-Significance	Onecut1
ENSMUSG00000070306	208.132720653263	-1.93480289941744	0.813412205327573	-2.37862535962104	0.0173773271067896	0.179401804001424	Non-Significance	Ccdc153
ENSMUSG00000005378	1095.74442184349	-0.263025827428634	0.110598379389974	-2.37820688584591	0.0173970620588294	0.17943514262014	Non-Significance	Bud23
ENSMUSG00000030982	4278.53874928683	0.163781769052223	0.0688684050792278	2.37818443542877	0.0173981213611912	0.17943514262014	Non-Significance	Vps35l
ENSMUSG00000048997	545.632874875393	-0.497441874219164	0.209223117564504	-2.37756649460976	0.0174273005443228	0.179588322896773	Non-Significance	Atxn7l2
ENSMUSG00000022964	2686.46517390749	0.204426549703369	0.085983912213556	2.37749765555724	0.0174305537812295	0.179588322896773	Non-Significance	Tmem50b
ENSMUSG00000039552	258.64072737123	-1.17422991859645	0.49395211060322	-2.37721409300685	0.017443960164025	0.179635861951207	Non-Significance	Rsph4a
ENSMUSG00000027784	7982.00421431841	0.541834820992533	0.227951865760431	2.37697032741983	0.0174554922360514	0.179664061397867	Non-Significance	Ppm1l
ENSMUSG00000079316	807.644539426022	-0.303090011220994	0.127551727283788	-2.3762125192288	0.0174913853573318	0.179942847047153	Non-Significance	Rab9
ENSMUSG00000106019	160.755783915822	0.580429601880216	0.244359190529722	2.37531316347038	0.0175340667453632	0.180252359820035	Non-Significance	Gm43672
ENSMUSG00000034853	170.29520661497	-0.610747936304752	0.257134627167095	-2.37520688299934	0.0175391166033101	0.180252359820035	Non-Significance	Acot11
ENSMUSG00000038292	47.6588559336275	0.808856718531708	0.340640125975706	2.37451978452296	0.0175717944846095	0.180497402270013	Non-Significance	Ccdc155
ENSMUSG00000060470	12.6035595158316	1.44411615492124	0.608416171518538	2.37356635560309	0.0176172272454584	0.180782305299829	Non-Significance	Adgrg3
ENSMUSG00000010086	1589.88815557679	0.429638084575601	0.180999949421241	2.3736917383093	0.0176112466392596	0.180782305299829	Non-Significance	Rnf112
ENSMUSG00000025785	886.830007764879	-0.224522041249074	0.094628063263246	-2.37267924024267	0.0176595924730974	0.181126071193701	Non-Significance	Exosc7
ENSMUSG00000105389	4.15829074664201	-2.61199648659006	1.10131881851132	-2.37169876940881	0.0177065198575072	0.181425229292241	Non-Significance	BB187690
ENSMUSG00000028383	1297.75663047727	-0.411495871398873	0.173489991287615	-2.37187095546445	0.0176982707703452	0.181425229292241	Non-Significance	Hsdl2
ENSMUSG00000026073	60.263948223637	1.17664600304931	0.496341864049212	2.37063622530265	0.0177574987985217	0.181856369901051	Non-Significance	Il1r2
ENSMUSG00000074480	3547.21501344451	-0.359907215190345	0.151869084616086	-2.36985174500897	0.0177952192317645	0.182151364791673	Non-Significance	Mex3a
ENSMUSG00000023961	586.84986210156	0.242817597284727	0.102483869406862	2.36932503319852	0.0178205846734369	0.182319662224832	Non-Significance	Enpp4
ENSMUSG00000034544	1553.14192531714	-0.197689833776435	0.083470418336298	-2.36838196952546	0.0178660799798528	0.182693633667854	Non-Significance	Rsrc1
[truncated: 18,433 more rows]

## Sheet: Up_regulated_gene
EnsembleID	baseMean	log2FoldChange	lfcSE	stat	pvalue	padj	regulate	gene_name
ENSMUSG00000026841	666.749781582329	3.5133486001457	0.150789649087763	23.2996669293982	4.46785126144615e-120	9.12826691226064e-116	UP	Fibcd1
ENSMUSG00000063415	935.254498740791	3.51436917167489	0.16699805296889	21.0443721300726	2.57505271215741e-98	2.6305450981044e-94	UP	Cyp26b1
ENSMUSG00000004040	8193.4916619415	1.45562191436811	0.0805802624194008	18.0642488701755	6.09458490420083e-73	4.1506154725909e-69	UP	Stat3
ENSMUSG00000061353	2270.08407841737	2.0333601861159	0.112708095886966	18.0409416920248	9.29465010604065e-73	4.74747490791291e-69	UP	Cxcl12
ENSMUSG00000037411	1886.76495344293	2.4418837234862	0.164460678768861	14.8478271022954	7.18603275645721e-50	2.93635670494354e-46	UP	Serpine1
ENSMUSG00000045318	949.377076640086	2.17134818373205	0.154101292057765	14.0903957049115	4.35116652574291e-45	1.48164472145756e-41	UP	Adra2c
ENSMUSG00000026390	1709.30272299082	1.57607394263903	0.113178331048869	13.9255803476948	4.42929042823384e-44	1.29278332484636e-40	UP	Marco
ENSMUSG00000035673	1812.06698766405	1.27177275849574	0.096811136773467	13.1366369705132	2.03052365375573e-39	5.18570359623542e-36	UP	Sbno2
ENSMUSG00000062184	1399.11390960924	1.4924132286873	0.115876042106466	12.8793942350575	5.87952119527141e-38	1.33471663933989e-34	UP	Hs6st2
ENSMUSG00000000120	1730.60233027702	3.44622976257835	0.279361455766813	12.3360960914199	5.78956591539035e-35	1.07533292015764e-31	UP	Ngfr
ENSMUSG00000019997	2914.78717346205	1.03903218027025	0.0874456519418462	11.8820336654501	1.4675294722075e-32	2.49859122055595e-29	UP	Ccn2
ENSMUSG00000036256	1523.84203543568	1.21466635808607	0.102512475267155	11.8489613573427	2.17874441857741e-32	3.42414824738116e-29	UP	Igfbp7
ENSMUSG00000034205	784.503299962666	1.43706611970446	0.126650562509407	11.3467014376484	7.70135131414488e-30	1.04897539132863e-26	UP	Loxl2
ENSMUSG00000024420	1026.27797895423	1.68182023107412	0.152778158370301	11.0082504529068	3.48709431204234e-28	4.19087199349041e-25	UP	Zfp521
ENSMUSG00000028909	623.827710810343	1.58582956014584	0.144733354886887	10.9569045876482	6.15693745335215e-28	6.98846606163543e-25	UP	Ptpru
ENSMUSG00000038760	134.626768367254	2.10759436538915	0.209779461934686	10.0467145160537	9.49813891969814e-24	8.82074892128876e-21	UP	Trhr
ENSMUSG00000059430	160.103865395285	3.64739830966007	0.364822637310609	9.99773023008626	1.55929994217615e-23	1.32741904660838e-20	UP	Actg2
ENSMUSG00000030110	456.461289266657	1.37222998966993	0.138924325067365	9.8775357663572	5.20982910464147e-23	3.94229697914555e-20	UP	Ret
ENSMUSG00000020701	983.494960816192	1.53986491181778	0.156868338247299	9.81628880003959	9.58058209414349e-23	6.99074545590878e-20	UP	Tmem132e
ENSMUSG00000033316	1684.63240053819	1.13801161675057	0.116506652366059	9.76778229946038	1.54803440022811e-22	1.09061692520898e-19	UP	Galnt9
ENSMUSG00000033717	2822.55125215996	1.99058528060972	0.206988604999462	9.61688340580336	6.78559777517759e-22	4.47214671434365e-19	UP	Adra2a
ENSMUSG00000030500	2345.73548192482	1.31031836701137	0.13887554486235	9.43519874798784	3.90253695200337e-21	2.41614340807215e-18	UP	Slc17a6
ENSMUSG00000026970	1073.26500171844	1.41198404147219	0.155589974797951	9.07503226545147	1.13643825762011e-19	6.11015001090431e-17	UP	Rbms1
ENSMUSG00000013766	46.6112163431477	3.42095742428382	0.378149415051447	9.04657600440399	1.47521539451325e-19	7.72823736546157e-17	UP	Ly6g6e
ENSMUSG00000030043	239.882329215115	2.4618071215367	0.274237109075897	8.97692923409347	2.78428853525489e-19	1.42214497659482e-16	UP	Tacr1
ENSMUSG00000056306	5234.06962134002	1.93037354560358	0.217456085375879	8.87707300656529	6.86427495280179e-19	3.42058540391935e-16	UP	Sertm1
ENSMUSG00000034981	3331.72990198312	1.12958897445258	0.132777863615546	8.50735916133787	1.77939675365196e-17	8.45461745903796e-15	UP	Parm1
ENSMUSG00000020838	108.448981619158	3.15015340546654	0.373552430675177	8.43296187304365	3.37024530806632e-17	1.49690178019789e-14	UP	Slc6a4
ENSMUSG00000053113	791.06298296033	1.70295852966283	0.203288938458947	8.37703488725106	5.42777620829381e-17	2.35946586620534e-14	UP	Socs3
ENSMUSG00000026247	974.652761673752	1.83468839180767	0.22193938276608	8.26661933065479	1.37811113953719e-16	5.74616095752743e-14	UP	Ecel1
ENSMUSG00000029648	153.360765170463	1.51471859306212	0.186896679669896	8.10457732977106	5.29291967872481e-16	2.16279283912053e-13	UP	Flt1
ENSMUSG00000000632	7407.3464767799	1.00509031719723	0.124941667091887	8.04447659929209	8.66148087595014e-16	3.46985717208897e-13	UP	Sez6
ENSMUSG00000025089	1882.92495597957	1.10226810048419	0.138178275549946	7.9771447146608	1.49757205548756e-15	5.88401820493585e-13	UP	Gfra1
ENSMUSG00000027381	971.710205673618	1.4373215063237	0.180927667328746	7.94417751328262	1.95483485993245e-15	7.39615389319999e-13	UP	Bcl2l11
ENSMUSG00000010476	46.6796939224778	3.46106424666208	0.437511920466736	7.91078844884918	2.55763833701504e-15	9.50092888428261e-13	UP	Ebf3
ENSMUSG00000045573	617.043563338853	2.87635515219198	0.367886039153388	7.8186037143766	5.34124686938574e-15	1.88150025497276e-12	UP	Penk
ENSMUSG00000042581	1158.67308581927	1.14049889844492	0.147792926253405	7.71687067410406	1.19220508711833e-14	4.10278612000668e-12	UP	Thsd7b
ENSMUSG00000002944	322.437438698077	1.56251239996156	0.202515421286205	7.71552304529606	1.2048708687798e-14	4.10278612000668e-12	UP	Cd36
ENSMUSG00000009075	147.305103318018	1.54927802298893	0.20472107427016	7.56775055285429	3.7974227562581e-14	1.23151022750967e-11	UP	Cabp7
ENSMUSG00000015843	1084.93702005424	2.11876601777513	0.282706842243911	7.49456928936697	6.65164225612763e-14	2.12343285835849e-11	UP	Rxrg
ENSMUSG00000020183	159.178000707598	1.5656298697288	0.212989228615773	7.35074670162384	1.9710262617103e-13	5.92206434602987e-11	UP	Cpm
ENSMUSG00000040258	297.949721123372	1.98132675013234	0.270570794535975	7.32276650009581	2.42910263830798e-13	7.08985657189575e-11	UP	Nxph4
ENSMUSG00000045667	267.300733375313	1.44114000810101	0.199683098445512	7.21713564803412	5.30940097289823e-13	1.46589690915248e-10	UP	Smtnl2
ENSMUSG00000044716	331.513639863379	1.11341461393108	0.155817064973282	7.1456525902474	8.95693303858107e-13	2.34614229373397e-10	UP	Dok7
ENSMUSG00000059336	247.543186332543	1.26959649768054	0.179337678554397	7.07936284173235	1.44818751910146e-12	3.56480954250144e-10	UP	Slc14a1
ENSMUSG00000023484	116.797496010794	1.36342073751397	0.193013204188921	7.06387287462185	1.61924893132692e-12	3.89958920162315e-10	UP	Prph
ENSMUSG00000032259	64.7614936510066	2.648042063513	0.377815904600406	7.00881575198292	2.40343704785011e-12	5.5230955353548e-10	UP	Drd2
ENSMUSG00000036545	500.351489618152	1.75230557691526	0.250019676069377	7.00867069529768	2.40592972760304e-12	5.5230955353548e-10	UP	Adamts2
ENSMUSG00000085584	164.213114582255	1.73522626580684	0.247666464658866	7.00630288479682	2.44697891881955e-12	5.55491403226691e-10	UP	Rtl9
ENSMUSG00000066363	44.7520640663787	7.46018988466437	1.06815043455551	6.98421275067757	2.8645769277249e-12	6.43144738575247e-10	UP	Serpina3f
ENSMUSG00000047497	170.750267136565	1.47504609666841	0.211322007022218	6.98008748569819	2.94996306327009e-12	6.48071992964207e-10	UP	Adamts12
ENSMUSG00000021294	1380.38789330727	1.766531293161	0.253169638926953	6.97765854013285	3.00140040823897e-12	6.52357571709898e-10	UP	Kif26a
ENSMUSG00000033149	288.113839523263	1.17631041850265	0.171005359202765	6.87879271144869	6.03619168339677e-12	1.24571143720686e-09	UP	Phldb2
ENSMUSG00000038259	57.8645486944986	1.80597276594966	0.26619285520498	6.78445243978837	1.16527614034038e-11	2.33409380620532e-09	UP	Gdf5
ENSMUSG00000056481	324.495818076641	1.72699874555055	0.254680981626345	6.78102752126312	1.19324141439794e-11	2.36690440170527e-09	UP	Cd248
ENSMUSG00000029595	61.3988416001026	2.41447282417576	0.357658017119167	6.75078625001516	1.47046098880704e-11	2.86123699641112e-09	UP	Lhx5
ENSMUSG00000049907	721.135428815276	1.07573010471547	0.159644393234209	6.73828928734943	1.60262252355544e-11	3.08897931875106e-09	UP	Rasl11b
ENSMUSG00000026208	86.3390135754103	1.57008675191447	0.233948844860902	6.71123959961416	1.92977930626431e-11	3.65067787095241e-09	UP	Des
ENSMUSG00000090958	316.148439211008	1.1730282189512	0.175622046560338	6.67927655966693	2.40124641851845e-11	4.45998777970459e-09	UP	Lrrc32
ENSMUSG00000027082	177.53190180914	1.28024304630398	0.191834365320702	6.67368979569282	2.49450608847295e-11	4.59146431473792e-09	UP	Tfpi
ENSMUSG00000018459	4357.10149398286	1.93104031830728	0.293290216828393	6.58405977256701	4.57772947759531e-11	7.85946142493696e-09	UP	Slc13a3
ENSMUSG00000074971	232.415410639982	1.30043241943474	0.198096514016082	6.56464060407027	5.21585080720505e-11	8.88042065350054e-09	UP	Fibin
ENSMUSG00000032034	25.073407881426	3.30951732927339	0.50960877041717	6.49423149951716	8.34583305201682e-11	1.36410972068604e-08	UP	Kcnj5
ENSMUSG00000023349	35.0608210980418	2.447295114627	0.380270277582708	6.43567288556944	1.2292751911878e-10	1.99327947866333e-08	UP	Clec4n
ENSMUSG00000023031	102.506170987028	1.67339444171774	0.26826804966536	6.2377701847281	4.4385207125966e-10	6.86995580901979e-08	UP	Cela1
ENSMUSG00000031805	544.069550874865	1.01549660471151	0.162893372014009	6.23411862714816	4.54328711368717e-10	6.9792405278002e-08	UP	Jak3
ENSMUSG00000052430	352.71736950467	1.11720057385901	0.180065330072067	6.20441799324652	5.48996915070453e-10	8.24746762632679e-08	UP	Bmpr1b
ENSMUSG00000031661	282.758128962136	1.06797194112127	0.17369487358611	6.14855187762244	7.81935531319882e-10	1.16611130221872e-07	UP	Nkd1
ENSMUSG00000036381	108.485170295003	1.67184609690531	0.273649284009145	6.10944809506403	9.99762633685402e-10	1.46950722077888e-07	UP	P2ry14
ENSMUSG00000023805	655.063562815847	1.46900123158563	0.242304627925196	6.06262143717344	1.33920621848535e-09	1.90009182290793e-07	UP	Synj2
ENSMUSG00000024066	76.174458443088	2.06194552814955	0.342952087580201	6.01234283977745	1.82861080505862e-09	2.49068982387684e-07	UP	Xdh
ENSMUSG00000018698	32.9902294086526	3.23319753384733	0.545297719704628	5.92923354896597	3.04351944332967e-09	4.01175133849474e-07	UP	Lhx1
ENSMUSG00000106694	42.0444658988094	1.83429785360326	0.309739585155628	5.9220646682329	3.17924547641456e-09	4.16379258516833e-07	UP	Gm42894
ENSMUSG00000005800	17.5100196947331	3.68654400888139	0.62459876070311	5.90225956377411	3.58556448772674e-09	4.63649797776867e-07	UP	Mmp8
ENSMUSG00000046167	69.0571453355594	1.52194460020371	0.257814950788463	5.90324415069501	3.56422193176856e-09	4.63649797776867e-07	UP	Gldn
ENSMUSG00000029379	10.6871256701919	6.83152806838275	1.16775808810829	5.85012267348068	4.91210591264545e-09	6.23349291312169e-07	UP	Cxcl3
ENSMUSG00000017057	139.746009912947	1.16080895408177	0.199365584186882	5.82251424595757	5.79688567779418e-09	7.26602277809895e-07	UP	Il13ra1
ENSMUSG00000021070	317.823649017385	1.4728880978299	0.254244262432567	5.7932009310163	6.90574041749413e-09	8.39828467082278e-07	UP	Bdkrb2
ENSMUSG00000051354	27.6911288035436	4.42894311235669	0.768720049293867	5.76145128050848	8.33937362520789e-09	9.96384459278494e-07	UP	Samd3
ENSMUSG00000075707	31.2589609513199	2.52243661232159	0.442515690091877	5.70021960531584	1.19653187933998e-08	1.38899675152245e-06	UP	Dio3
ENSMUSG00000042816	59.659388017775	3.20823571947885	0.565811430098572	5.6701500691139	1.42672493195484e-08	1.60161632333897e-06	UP	Gpr151
ENSMUSG00000050022	234.012015243291	1.10501273523422	0.195562452117365	5.65043403409086	1.60043215759941e-08	1.74857911293656e-06	UP	Amz1
ENSMUSG00000000489	532.664099799799	1.13645390456835	0.203326166403087	5.58931457112788	2.27967653034086e-08	2.41326793737793e-06	UP	Pdgfb
ENSMUSG00000024529	1822.60334592093	1.21510640517088	0.22056572002613	5.50904467397261	3.60786343234931e-08	3.74173897392531e-06	UP	Lox
ENSMUSG00000115099	95.6151813763858	1.05736184190536	0.192245323119668	5.50006535788224	3.79650496875678e-08	3.91749459680151e-06	UP	1700087I21Rik
ENSMUSG00000005124	513.282518981953	1.18739077887502	0.217816178081915	5.45134337279793	4.99907393784282e-08	5.0313339716289e-06	UP	Ccn4
ENSMUSG00000019932	47.1881031868906	2.91041778813188	0.537040985517182	5.41935879498859	5.98131703963811e-08	5.99040629592384e-06	UP	Kera
ENSMUSG00000005950	121.416254319434	1.1754845419667	0.217490587857108	5.40476051652862	6.48950395922321e-08	6.46766123857997e-06	UP	P2rx5
ENSMUSG00000066197	459.684261749369	1.6356970488545	0.303364393489431	5.39185574826364	6.97337391485263e-08	6.84966357953625e-06	UP	Gpr139
ENSMUSG00000047161	26.080457842184	2.95070874242563	0.556749816782261	5.29988273634157	1.15877080718669e-07	1.08600212668033e-05	UP	Chst9
ENSMUSG00000004951	353.48379027493	1.39041880741011	0.262690602844508	5.29299027964518	1.20332318759601e-07	1.12260712537781e-05	UP	Hspb1
ENSMUSG00000036334	498.491216717687	1.1772487779468	0.224429508579825	5.24551689034276	1.55844781069423e-07	1.42783171391452e-05	UP	Igsf10
ENSMUSG00000061878	195.34199071922	1.44155820538419	0.278747866473536	5.17154883953541	2.32161573609011e-07	2.04452289241625e-05	UP	Sphk1
ENSMUSG00000038963	171.380484098124	1.156615474009	0.224454654001838	5.15300285998763	2.56348053964876e-07	2.2478313693375e-05	UP	Slco4a1
ENSMUSG00000045404	187.531188211911	1.03956552916799	0.202211743882199	5.14097504531491	2.73316356993926e-07	2.36615529226394e-05	UP	Kcnk13
ENSMUSG00000025348	196.294799233924	1.05084070466315	0.204461667232778	5.13954874224308	2.75399048445053e-07	2.37412572100459e-05	UP	Itga7
ENSMUSG00000050558	251.360641205448	1.67402304357797	0.327495472607316	5.11159140689928	3.19456186057075e-07	2.70821964204651e-05	UP	Prokr2
ENSMUSG00000029082	15.982624028699	2.59513464099783	0.508880427025706	5.09969435485231	3.40202385376963e-07	2.86036005581758e-05	UP	Bst1
ENSMUSG00000001131	444.948994385636	1.98215048529363	0.390879790128695	5.07099761960323	3.95735722982827e-07	3.28669778709843e-05	UP	Timp1
ENSMUSG00000021765	773.001730053826	2.25762807891707	0.448745462610509	5.03097695023736	4.87986819537637e-07	3.98802348398938e-05	UP	Fst
ENSMUSG00000018830	58.4069938569527	1.97395626461343	0.395996683999237	4.98477978319949	6.20324237067418e-07	4.95072050293923e-05	UP	Myh11
ENSMUSG00000109898	32.3830298419874	2.36840686556056	0.475926724565959	4.97641074415506	6.47741234295031e-07	5.10965295671111e-05	UP	6330420H09Rik
ENSMUSG00000021253	661.927179702536	1.02726626504877	0.206426218698973	4.97643308840922	6.47666502856689e-07	5.10965295671111e-05	UP	Tgfb3
ENSMUSG00000027913	30.7470135526591	2.82825734090045	0.569599448179232	4.96534424311891	6.8579314426999e-07	5.36836771286597e-05	UP	Crct1
ENSMUSG00000025044	104.813383513007	1.61916025215037	0.330159754045744	4.90417209338613	9.3822207883536e-07	7.10637175328365e-05	UP	Msr1
ENSMUSG00000069792	167.239002740306	1.19162986978125	0.243667429890373	4.89039454438931	1.00634061779428e-06	7.50384859932661e-05	UP	Wfdc17
ENSMUSG00000024479	573.633933619805	1.57495187513832	0.322287058633702	4.88679837724525	1.02488955440442e-06	7.58678206015822e-05	UP	Mal2
ENSMUSG00000003541	1053.41754053855	1.3381046603889	0.275709553960015	4.85331262979359	1.2141605615108e-06	8.82794107908438e-05	UP	Ier3
ENSMUSG00000001506	2033.64169745119	1.54830258218698	0.322988264622249	4.79368061250707	1.63748899406426e-06	0.000114573759033311	UP	Col1a1
ENSMUSG00000025469	23.7190900856476	3.25448383513137	0.679261257631499	4.79121074338812	1.65777887248769e-06	0.000115597543152887	UP	Msx3
ENSMUSG00000054072	399.060826848099	2.38178160157477	0.499066069801192	4.77247752491684	1.81973420700954e-06	0.000126030473164108	UP	Iigp1
ENSMUSG00000064080	1095.49452118663	1.16402908960495	0.246237053324685	4.72727022147264	2.27558343914374e-06	0.000153440413350316	UP	Fbln2
ENSMUSG00000100475	32.4761215440064	2.43582799829154	0.518026695569596	4.70212832489884	2.57463597500535e-06	0.000170234264094933	UP	Gm29543
ENSMUSG00000017723	99.0885885712182	2.62099836782082	0.559982142035802	4.68050348586517	2.86171245274816e-06	0.000186202697841075	UP	Wfdc2
ENSMUSG00000017344	67.6348345748432	3.70645194677407	0.792547562373226	4.67663030301345	2.9162732038895e-06	0.000188860584578431	UP	Vtn
ENSMUSG00000002847	33.032752029051	2.18687876974566	0.469085399727658	4.66200561990487	3.13142637436619e-06	0.000200558533713716	UP	Pla1a
ENSMUSG00000026656	109.894843661305	1.53742941340853	0.331289428564724	4.64074395633231	3.4715706121896e-06	0.00022027223347095	UP	Fcgr2b
ENSMUSG00000026072	597.528079997391	1.2560282702547	0.272711047287755	4.60571099977988	4.11058942455949e-06	0.000253243552644014	UP	Il1r1
ENSMUSG00000022952	167.601672264323	1.05332247092183	0.22888970783364	4.60187782531227	4.18698794844262e-06	0.00025688994226616	UP	Runx1
ENSMUSG00000116029	13.8229507762824	3.30098797786619	0.717534737418067	4.6004573795887	4.21564271955719e-06	0.000257103869860516	UP	Gm41414
ENSMUSG00000025946	254.041945670911	1.36948004609404	0.298276437670843	4.59131152560331	4.40469300585792e-06	0.000263906987691153	UP	Pth2r
ENSMUSG00000026452	243.100338069509	1.41954327124338	0.309148884686517	4.59177872397253	4.39484198851446e-06	0.000263906987691153	UP	Syt2
ENSMUSG00000033777	135.85482440172	1.10500873003927	0.24164480701235	4.57286355002363	4.81103463832619e-06	0.000284910865784471	UP	Tlr13
ENSMUSG00000114278	32.1038919685458	2.85258894651548	0.624421391424922	4.56837159278913	4.91528047797057e-06	0.000286925986986905	UP	Gm49027
ENSMUSG00000025355	93.3427271206785	1.39739414572116	0.309771878128825	4.51104262324299	6.4509755328923e-06	0.000366898132105584	UP	Mmp19
ENSMUSG00000034584	34.6214041724569	1.60693877473646	0.357265916760119	4.49787874899754	6.86348193380482e-06	0.000385241207114193	UP	Exph5
ENSMUSG00000000555	1077.69045497427	1.20022659110437	0.266894032828136	4.4970154573566	6.89139798605844e-06	0.000385748362337424	UP	Itga5
ENSMUSG00000032419	72.340471952403	1.28874629080545	0.292564283617738	4.40500212421457	1.05782841277943e-05	0.000568749797407805	UP	Tbx18
ENSMUSG00000006342	63.1694741751629	1.46859425269989	0.334703466818351	4.38774735935711	1.14530702728604e-05	0.000606211602965829	UP	Susd2
ENSMUSG00000073535	41.1459788786439	1.54493348711801	0.352461225131962	4.38327219267762	1.16909892110576e-05	0.000613343400891157	UP	Gm5532
ENSMUSG00000107318	8.97044276162615	3.40635575610301	0.777182002842974	4.38295758733781	1.17078912607093e-05	0.000613343400891157	UP	Gm30003
ENSMUSG00000053528	17.0814133768613	2.76164997821987	0.633166456044934	4.36164921854907	1.29085712051573e-05	0.000672793414011653	UP	A530021J07Rik
ENSMUSG00000049625	26.0378184795957	2.04584002272708	0.469790085109397	4.35479608355439	1.33190844898163e-05	0.000687177311139994	UP	Tifab
ENSMUSG00000051980	56.2370830726927	1.65208812912752	0.381712095988725	4.32810001697279	1.50401171614098e-05	0.00076060552902169	UP	Casr
ENSMUSG00000051906	6.78715084065231	6.17738249419894	1.4302452918791	4.31910702959413	1.56661796619629e-05	0.000788363834171342	UP	Cd209f
ENSMUSG00000040564	26.5635597167404	2.42219308411225	0.568872904994186	4.25788091302574	2.06373827586558e-05	0.000987452850449875	UP	Apoc1
ENSMUSG00000030772	3952.71299191051	1.019276520868	0.239440325975062	4.2569125176273	2.0726941225516e-05	0.000989420878921769	UP	Dkk3
ENSMUSG00000095620	9.11575101430689	3.47948644685282	0.819042514022308	4.24823667548722	2.15459705052236e-05	0.00102135898698892	UP	2010005H15Rik
ENSMUSG00000016763	637.71937705389	1.47473214445195	0.348688297887741	4.22937091203084	2.34345700171759e-05	0.00109313173520758	UP	Scube1
ENSMUSG00000001348	78.5901165231072	1.45071267721759	0.343149109181102	4.22764517932045	2.36149801678713e-05	0.0010990379494528	UP	Acp5
ENSMUSG00000011008	42.4837511416771	1.41119899780462	0.334860303437786	4.2142917010968	2.50563277131989e-05	0.00115820323870671	UP	Mcoln2
ENSMUSG00000087211	9.52697501787968	4.14038397530228	0.983926319528813	4.20802238249409	2.57615354823594e-05	0.00118653145447676	UP	Lhx1os
ENSMUSG00000083985	4.82331078868497	5.68503859663177	1.35914143936969	4.18281602779197	2.87920376925422e-05	0.00130143832322197	UP	Gm12468
ENSMUSG00000021403	39.8907444886258	1.49561177902639	0.35817758509781	4.17561522901544	2.9718177409761e-05	0.0013373834419798	UP	Serpinb9b
ENSMUSG00000013643	7.26234413745114	5.53042514204534	1.32712162191963	4.16723309356213	3.08319187025179e-05	0.00138141870835777	UP	Lypd8
ENSMUSG00000023978	22.2869599424676	2.10124314507309	0.507550439116621	4.13996912056712	3.47352575635083e-05	0.00153277763991369	UP	Prph2
ENSMUSG00000050370	48.1892880372308	1.49375378947869	0.361250101092836	4.13495742965845	3.55020439539333e-05	0.00155987582800604	UP	Ch25h
ENSMUSG00000030468	31.2471350530369	1.95443022921497	0.475591206725028	4.10947511555855	3.96559442474692e-05	0.0016985547105242	UP	Siglecg
ENSMUSG00000085564	26.0628743759871	1.79654632449754	0.438208864561584	4.09974893204164	4.13598583857327e-05	0.00175316030431308	UP	Gm12198
ENSMUSG00000022419	263.90564652556	1.04431784307626	0.255837923631857	4.08195090177092	4.46592327640549e-05	0.00188130471052042	UP	Deptor
ENSMUSG00000067578	40.0652731659631	2.16840479007486	0.531438751529106	4.08025343247123	4.49866260410909e-05	0.00188731366867665	UP	Cbln4
ENSMUSG00000037362	618.859490774314	1.45110357163332	0.356030000545636	4.07579015647395	4.58583600360962e-05	0.00191994293831451	UP	Ccn3
ENSMUSG00000020867	29.2700853050955	1.36351577417098	0.336462700201625	4.05250202579333	5.06727851087164e-05	0.0020999912222235	UP	Spata20
ENSMUSG00000092569	70.9220075654909	1.42716397975149	0.353731714474246	4.03459435881426	5.46967068114452e-05	0.00221727860489015	UP	Gm20544
ENSMUSG00000029084	91.500206446481	1.64304765515959	0.407368436690179	4.03332096249076	5.49940837937734e-05	0.00222491906136749	UP	Cd38
ENSMUSG00000037892	549.26520555015	1.09568250927669	0.271747854570169	4.03198218808301	5.53083799001941e-05	0.00223321246984361	UP	Pcdh18
ENSMUSG00000038067	8.80730378099105	2.94174752996081	0.735594874747511	3.99914087352845	6.35728333896204e-05	0.0025269582859598	UP	Csf3
ENSMUSG00000021999	14.8410014129847	2.85395073391787	0.726117958253811	3.93042301388762	8.47965421531333e-05	0.00324434110998252	UP	Cpb2
ENSMUSG00000036526	13.6839269302998	2.12797819904773	0.542607023248695	3.92176678124641	8.79020521561072e-05	0.00333196071911211	UP	Card11
ENSMUSG00000022367	60.5566714189128	1.4545975916349	0.370879176426283	3.92202551151862	8.78076923335593e-05	0.00333196071911211	UP	Has2
ENSMUSG00000038242	83.9092416841296	1.14610346990508	0.292503850763644	3.91825087742581	8.91938479513262e-05	0.0033684279251267	UP	Aox4
ENSMUSG00000020323	35.3850213764211	1.4800283585595	0.378582837393167	3.90939105626296	9.25290726557365e-05	0.00345605390023647	UP	Prss57
ENSMUSG00000043336	146.750028440075	1.17066755971821	0.299782522484161	3.90505607203989	9.42035399436195e-05	0.00349940459016016	UP	Filip1l
ENSMUSG00000042401	3013.76270108379	1.36912800737016	0.351564820129081	3.89438285340231	9.84490547764275e-05	0.003637274210013	UP	Crtac1
ENSMUSG00000024049	75.8762227581199	1.29947434943305	0.338215874831767	3.84214475467606	0.000121963866667813	0.00437833750895644	UP	Myom1
ENSMUSG00000043557	5888.91325019026	1.04263009030739	0.271761470501406	3.83656332291591	0.00012476803605234	0.00444100303934732	UP	Mdga1
ENSMUSG00000031510	4.70535098185704	5.64235191673702	1.4719012335379	3.8333767158921	0.000126396160851776	0.00447559480355737	UP	1700128E19Rik
ENSMUSG00000053166	409.906504250244	1.27609237425918	0.334099492144234	3.81949809641818	0.000133723491510791	0.00467826139564548	UP	Cdh22
ENSMUSG00000042761	33.3159243598791	1.78276781031344	0.467736176966928	3.81148155328489	0.000138136365725921	0.00479976885739166	UP	Mrap2
ENSMUSG00000027399	12.6608353193842	2.96397777594548	0.786467916461335	3.76872052108841	0.000164086483566302	0.00555962014219421	UP	Il1a
ENSMUSG00000040026	2218.40377190748	2.1753804604021	0.577976689119355	3.76378580893402	0.000167360246921502	0.00565179703281522	UP	Saa3
ENSMUSG00000001985	4073.83986546177	1.19775072572024	0.318421523940743	3.76152563713982	0.000168880107350155	0.00569371200209738	UP	Grik3
ENSMUSG00000043939	25.4505846132698	1.68825412164685	0.449223992590283	3.75815662006868	0.000171169733416131	0.00575192240694895	UP	A530064D06Rik
ENSMUSG00000029762	210.840945808066	1.06703078046019	0.284373057183107	3.7522217858112	0.00017527429641031	0.00585825660403192	UP	Akr1b8
ENSMUSG00000005251	52.4373220176714	1.3806899073401	0.369305403740232	3.73861279406373	0.000185038469249645	0.00613720935915502	UP	Ripk4
ENSMUSG00000074676	30.8718128950438	1.61023252291293	0.431747792010331	3.72956747599164	0.000191808737884747	0.0063240660743531	UP	Foxs1
ENSMUSG00000047259	47.9568676325012	1.19336037586915	0.320439227921558	3.72413946822166	0.000195982565557643	0.00642715858251718	UP	Mc4r
ENSMUSG00000061535	18.6365350209324	2.60559311614514	0.701512511073765	3.71425038757599	0.000203806925541142	0.00662280710605308	UP	C1qtnf7
ENSMUSG00000097393	38.2009812440716	1.78120978309815	0.479636141847988	3.71366881618914	0.000204276088361028	0.00662470597032406	UP	D030068K23Rik
ENSMUSG00000041708	5685.99691181001	1.11456841146295	0.300177657660433	3.7130292112672	0.000204793239087054	0.0066309519299328	UP	Mpped1
ENSMUSG00000110727	45.8362501552579	1.3013256912121	0.35120477131588	3.70531894067483	0.000211124900371997	0.00680245408838259	UP	Gm48784
ENSMUSG00000021091	5099.73592720347	2.61011044442734	0.70523723687088	3.70103889580241	0.000214718556390454	0.00687604204641593	UP	Serpina3n
ENSMUSG00000048163	76.5565482999132	1.09807111477364	0.29802693031377	3.68446943240183	0.000229179525911807	0.00725948355644051	UP	Selplg
ENSMUSG00000022146	660.132583788244	1.64068829309177	0.44638634979063	3.67548939133401	0.000237393906002855	0.00747333573735643	UP	Osmr
ENSMUSG00000031722	11.8408323766236	3.21541850006245	0.876659436375076	3.66780800690172	0.000244638766504079	0.00764253002820312	UP	Hp
ENSMUSG00000022997	19.7053112054536	1.96780694253092	0.537219413235428	3.66294831134212	0.000249328864288838	0.00777715729203855	UP	Wnt1
ENSMUSG00000030144	493.924071646301	1.08286512289004	0.296233931597853	3.65543918972815	0.000256742063435915	0.00794772287584723	UP	Clec4d
ENSMUSG00000022901	60.3941538778954	1.25061632240759	0.343774494994521	3.6378973443842	0.000274872934415998	0.00841968354280848	UP	Cd86
ENSMUSG00000022652	15.1227917689146	2.64684833450322	0.727742130157772	3.63706899026088	0.00027575808973197	0.00843415199298486	UP	Morc1
ENSMUSG00000090125	701.792743322389	1.38686240910679	0.382243204093729	3.62821992452409	0.0002853821161988	0.00865080417812712	UP	Pou3f1
ENSMUSG00000049719	9.48787469641205	3.54723025442584	0.978899222766243	3.62369299303541	0.000290426313396209	0.00876469720679163	UP	Prss46
ENSMUSG00000032243	62.9743321783192	1.40611046465821	0.388185114732836	3.62226785956476	0.000292031494906595	0.00878718037177707	UP	Itga11
ENSMUSG00000043740	33.8851091145386	1.46262082060447	0.408117549613315	3.58382241094577	0.00033860234768297	0.00995393462663417	UP	B430306N03Rik
ENSMUSG00000026564	16.4413883857363	1.55848138466607	0.4367694563504	3.56820139780052	0.000359440180236558	0.0104500400135011	UP	Dusp27
ENSMUSG00000115783	373.889855096839	1.84583564914876	0.518780648692731	3.55802718123751	0.000373650655436586	0.0107370696782347	UP	Bc1
ENSMUSG00000044017	29.3185535626028	1.22167904217859	0.346904029025779	3.52166288068049	0.000428849125259645	0.0120520171639337	UP	Adgrd1
ENSMUSG00000032289	50.2204552987103	1.3365131740323	0.379482273272088	3.52193835698361	0.000428403746184504	0.0120520171639337	UP	Thsd4
ENSMUSG00000028464	522.037579249946	1.09511757781955	0.31110055537135	3.52014022126172	0.000431318708938004	0.0120881653529662	UP	Tpm2
ENSMUSG00000090399	57.1526459289045	1.21884517245854	0.347329218205031	3.5091927444441	0.000449469050452081	0.012479824352064	UP	Gm38399
ENSMUSG00000030306	601.441614191914	1.22887207380519	0.351838043567656	3.49272085913268	0.000478126026991618	0.0130596161196066	UP	Tmtc1
ENSMUSG00000034881	28.6340285505914	1.58948265996477	0.458488766011947	3.46678649030051	0.000526720094980786	0.0142724380113428	UP	Tbxa2r
ENSMUSG00000005611	16.886225304431	1.58104485191825	0.457801109200362	3.453562737495	0.000553233603591854	0.0148529773390081	UP	Mrvi1
ENSMUSG00000024810	42.4975894930482	1.48288988883465	0.430405432327448	3.44533265023125	0.000570357014847152	0.0151533994412772	UP	Il33
ENSMUSG00000097921	5.65422402209845	3.36862845292518	0.979476816358591	3.43921203306145	0.000583410097965318	0.0153801957568121	UP	Gm26576
ENSMUSG00000028602	20.1787359235363	1.62274211952707	0.472677816492008	3.43308287994198	0.000596759649052722	0.0156916298452975	UP	Tnfrsf8
ENSMUSG00000043822	34.019973823575	1.20192111338725	0.351757811810447	3.41689956280184	0.000633386422626662	0.0165482327374493	UP	Adamtsl5
ENSMUSG00000032532	4736.11842683771	1.48466349884311	0.435302375820852	3.41064873823275	0.000648085249437363	0.0168675537977768	UP	Cck
ENSMUSG00000040253	284.40210650975	1.3855670720371	0.407706153825635	3.39844532400575	0.000677700076995374	0.0174824372135006	UP	Gbp7
ENSMUSG00000066842	64.2695017781438	1.32790861723182	0.391110117918368	3.39522951822222	0.000685710905530671	0.0176294399134008	UP	Hmcn1
ENSMUSG00000036594	23.1802361834306	3.10048968051409	0.913769827783975	3.39307513362881	0.000691126789254323	0.0177169528623025	UP	H2-Aa
ENSMUSG00000042190	68.3094344882969	1.24587270819886	0.368706861866947	3.37903314815022	0.000727412368138904	0.018347854436353	UP	Cmklr1
ENSMUSG00000074852	20.1837468512026	1.61890379403449	0.480145182079106	3.37169642528615	0.000747067447190884	0.0187510258151805	UP	Hpse2
ENSMUSG00000026630	71.2018195857199	1.36660877143565	0.405557478838668	3.36970427804462	0.000752488924162068	0.0188177493385009	UP	Batf3
ENSMUSG00000027555	98.5156020537181	1.04915163339807	0.312130556154863	3.36125897548313	0.000775880400596528	0.0192788791633722	UP	Car13
ENSMUSG00000022218	466.635204452031	3.43977867343948	1.02605670264064	3.35242551857704	0.000801067925008993	0.0197188178022394	UP	Tgm1
ENSMUSG00000074006	19.4932692208753	1.55816279646892	0.465496650952175	3.34731258169461	0.000815991433269164	0.0199898333011059	UP	Omp
ENSMUSG00000117110	4.85626474763658	4.94071860185241	1.47989410021784	3.33856226680351	0.000842131539299395	0.0204828446183642	UP	AC105304.1
ENSMUSG00000031613	72.4009162207952	1.27652762641749	0.384337653342638	3.32137019445102	0.000895766386207524	0.0214445536772573	UP	Hpgd
ENSMUSG00000070031	31.5917758931692	1.32941953507409	0.401183811520949	3.31374172361059	0.000920564977005789	0.0219208194000061	UP	Sp140
ENSMUSG00000022112	97.171997943986	1.151468612012	0.347634177808934	3.31229978384021	0.000925323326214355	0.0219828847417273	UP	Gpc5
ENSMUSG00000113919	21.1343826742743	2.26080408753272	0.682505233221619	3.31250806218889	0.000924634609887065	0.0219828847417273	UP	Gm34466
ENSMUSG00000043943	37.6269884291994	1.15232913193499	0.349318500922968	3.29879215927674	0.000971017765574443	0.0228295327600132	UP	Naalad2
ENSMUSG00000010825	29.0373103730228	1.56603251830755	0.475662699462446	3.29231726615803	0.000993654473197171	0.0232547016516511	UP	Grid2ip
ENSMUSG00000117254	6.66924793287247	4.62251647717578	1.40843715425537	3.28201827338167	0.0010306692568105	0.0238748339976137	UP	AC171111.1
ENSMUSG00000087022	47.6751175522055	1.4397968617746	0.439287075262199	3.27757619755879	0.00104702466780443	0.0241714813422738	UP	9130024F11Rik
ENSMUSG00000110195	14.9604537742897	1.42693955148064	0.438656262085623	3.25297886936836	0.00114201989247409	0.0260007878571515	UP	Pde2a
ENSMUSG00000027824	21.575372662068	1.75518608550734	0.540607566059925	3.24669167747605	0.00116754798601113	0.0264458679625203	UP	Vmn2r1
ENSMUSG00000029868	124.209844019593	1.15509243211758	0.356515627007386	3.23994895206556	0.00119551100350703	0.0269596968130819	UP	Trpv6
ENSMUSG00000040061	25.172751601951	1.14221288418793	0.352670546594678	3.23875326481591	0.00120053380484927	0.0270320890248272	UP	Plcb2
ENSMUSG00000044447	366.961718617791	1.09816552300678	0.339091177496035	3.23855527919073	0.00120136737480021	0.0270320890248272	UP	Dock5
ENSMUSG00000030748	327.886989779081	1.05892837845632	0.327821655636767	3.23019654207846	0.00123705146926414	0.027743357374902	UP	Il4ra
ENSMUSG00000056947	27.4351227327165	1.94607434214855	0.603117556365582	3.22669158211162	0.0012523036473355	0.0279932339373212	UP	Mab21l1
ENSMUSG00000059089	160.909136914573	1.37783781861178	0.427739589947886	3.2212071339472	0.00127651853044283	0.0284411669525382	UP	Fcgr4
ENSMUSG00000067702	7.0894777861893	3.08331840175937	0.958280882198314	3.2175518253961	0.0012928966706442	0.0285916904368145	UP	Tuba3a
ENSMUSG00000048126	219.520761500554	1.47014087708723	0.457950202837832	3.21026362250095	0.00132613288728954	0.0290398939123394	UP	Col6a3
ENSMUSG00000063564	201.944573462435	1.167019501181	0.365017483559193	3.19716055735656	0.00138787651661905	0.0300378232108516	UP	Col23a1
ENSMUSG00000032561	22.3987480745408	1.83320520164731	0.575314404690262	3.18644064306764	0.00144035039767122	0.0309115535449797	UP	Acpp
ENSMUSG00000050635	7.96510140649108	3.2733005155006	1.03341240636621	3.16746779440215	0.0015377274119164	0.0325474995395435	UP	Sprr2f
ENSMUSG00000096936	53.5860716318133	1.14536957127203	0.361923300861804	3.16467485940999	0.0015525634028306	0.0327020431266443	UP	Gm3510
ENSMUSG00000032691	75.702709492331	1.5906274818305	0.504531378765468	3.15268296240084	0.00161777404359434	0.0338655138162663	UP	Nlrp3
ENSMUSG00000030406	84.9838067714831	1.79399085204585	0.571833139570811	3.13726282704135	0.00170533182217165	0.0353005414982664	UP	Gipr
ENSMUSG00000094651	4.81170468367873	4.13498663558296	1.31910696365498	3.13468638216097	0.00172037927161731	0.0354682834494584	UP	Gal3st2
ENSMUSG00000078920	39.1626273245491	1.60484130905355	0.513090920801499	3.12779128218957	0.00176125204140115	0.0361649652842884	UP	Ifi47
ENSMUSG00000066952	15.8444141184499	1.53204660239204	0.490300490104961	3.12470950633573	0.00177980728904912	0.0364438596158986	UP	Myo1h
ENSMUSG00000105274	5.49465213845753	4.39812541795832	1.41148605333367	3.1159538612307	0.00183350957508379	0.0371262974514737	UP	1700048F04Rik
ENSMUSG00000027358	65.9601125161333	1.16030708758109	0.374174225318184	3.10098079736627	0.00192880798448097	0.0385142690637812	UP	Bmp2
ENSMUSG00000063727	33.1279229246512	1.5183714216244	0.490230343553687	3.09726119892479	0.00195317691843994	0.0388941107413707	UP	Tnfrsf11b
ENSMUSG00000105594	15.1616829743838	1.53325888084355	0.495947847057007	3.09157281343598	0.00199099145699085	0.0392644270827992	UP	Gm43398
ENSMUSG00000034384	8.14167934007366	2.6125318469756	0.845397383081537	3.09030037146877	0.00199954168420371	0.0393950203953385	UP	Barhl2
ENSMUSG00000106951	26.3918855818731	1.01261676291255	0.328259142805306	3.0848090147885	0.00203682899216297	0.0399522102465346	UP	5930430L01Rik
ENSMUSG00000039518	29.605616710369	1.7295976950295	0.561617060555268	3.07967441964719	0.0020722699183532	0.0405541635075424	UP	Cdsn
ENSMUSG00000015854	65.6219049664404	1.09761819006119	0.356914932220016	3.07529355309957	0.00210295459517832	0.040745647164853	UP	Cd5l
ENSMUSG00000022479	27.3748705395052	1.87956614533247	0.615125450387934	3.0555818234266	0.00224624303009827	0.0427309044207986	UP	Vdr
ENSMUSG00000117050	10.1838533647167	2.57201643207482	0.842558066186495	3.05262810397867	0.00226846882606717	0.0429935868138947	UP	AC167363.2
ENSMUSG00000109812	12.6192140474325	1.42013663867411	0.466186793245286	3.04628243281636	0.0023169008868592	0.0436872368515949	UP	Gm45640
ENSMUSG00000037185	27.6837687134419	1.52084550904175	0.499611791028486	3.04405447659868	0.00233412869532561	0.0439526114047903	UP	Krt80
ENSMUSG00000025172	6.40379039173297	2.21089221131628	0.729072135284197	3.03247388607776	0.00242558083465291	0.0451750611055547	UP	Ankrd2
ENSMUSG00000085025	20.732077333818	1.6097765566871	0.53279639845478	3.02137281962825	0.00251631323556578	0.0466099689173567	UP	Gm13715
ENSMUSG00000026043	974.336327516044	1.11817229633459	0.370568725536706	3.01744917819253	0.00254911780779975	0.0470469972277838	UP	Col3a1
ENSMUSG00000000730	4.11603100390671	5.46007959307777	1.81881268309123	3.00200215439332	0.00268210277579597	0.0488396094583667	UP	Dnmt3l

## Sheet: Down_regulated_gene
EnsembleID	baseMean	log2FoldChange	lfcSE	stat	pvalue	padj	regulate	gene_name
ENSMUSG00000055653	327.963765419777	-1.67124786135118	0.130500870601295	-12.8064115867637	1.50955534284501e-37	3.08417252096665e-34	Down	Gpc3
ENSMUSG00000017978	1275.90179771748	-1.19787759466071	0.101821654073879	-11.7644680353706	5.95001971963005e-32	8.68320377798297e-29	Down	Cadps2
ENSMUSG00000053310	2011.04628348033	-1.50128618740677	0.146362844481863	-10.2572903165517	1.09743008038834e-24	1.12107969862071e-21	Down	Nrgn
ENSMUSG00000046314	1927.73225790715	-1.15159906735102	0.112981286028376	-10.1928302273156	2.13457678412135e-24	2.07673991792301e-21	Down	Stxbp6
ENSMUSG00000052229	131.23740558081	-4.9736741235267	0.537590176327461	-9.25179503372676	2.20753709400436e-20	1.25283862132231e-17	Down	Gpr17
ENSMUSG00000064325	256.778056515755	-1.5663520697011	0.185343841954863	-8.45106075918376	2.88667971999922e-17	1.31061674131787e-14	Down	Hhip
ENSMUSG00000022306	3409.34128333053	-1.32342651792016	0.167616442033611	-7.89556502848798	2.89002941466047e-15	1.054396267338e-12	Down	Zfpm2
ENSMUSG00000054667	48.2728093008212	-2.54227434214744	0.343767947200648	-7.3953210671604	1.41067001520962e-13	4.43406139703813e-11	Down	Irs4
ENSMUSG00000042804	538.879632520576	-1.47668026833336	0.201569822237255	-7.32589954162513	2.37301510555209e-13	7.02653211906302e-11	Down	Gpr153
ENSMUSG00000038173	69.6865243172833	-3.77737884092047	0.517709961057963	-7.29632250691339	2.95739538408613e-13	8.3920201517033e-11	Down	Enpp6
ENSMUSG00000025370	227.230860988329	-1.62219607362227	0.224959555418359	-7.21105654127678	5.5519393589196e-13	1.51242230722782e-10	Down	Cdh9
ENSMUSG00000034990	90.0917442292265	-2.06136258943967	0.288864607894459	-7.13608567164039	9.60261734400099e-13	2.4834313285479e-10	Down	Otoa
ENSMUSG00000047990	237.218059009501	-3.4393343701048	0.482198904663476	-7.13260510723286	9.84868153529132e-13	2.51523015559421e-10	Down	C2cd4a
ENSMUSG00000026826	1002.12158676631	-1.27059202030668	0.180399889916911	-7.04319731509757	1.87877874584698e-12	4.41210673062064e-10	Down	Nr4a2
ENSMUSG00000033006	109.189429432914	-2.99677021848045	0.429281107450226	-6.98090404276157	2.9328659086908e-12	6.48071992964207e-10	Down	Sox10
ENSMUSG00000026405	25.7809181556805	-2.92135448419099	0.420615370123224	-6.9454297006197	3.77310080734609e-12	8.11454974683031e-10	Down	C4bp
ENSMUSG00000028883	698.43472513536	-1.13783801800972	0.164771859602701	-6.90553605908974	5.00142019303744e-12	1.04269404044845e-09	Down	Sema3a
ENSMUSG00000021587	634.386699434475	-1.58234458408541	0.230820603017066	-6.85530045153038	7.11627937297813e-12	1.45392703869316e-09	Down	Pcsk1
ENSMUSG00000066113	378.378696052412	-1.00581222790473	0.150571503983499	-6.67996401241336	2.39000933022746e-11	4.45998777970459e-09	Down	Adamtsl1
ENSMUSG00000020096	132.755328703901	-1.385313765452	0.208603902435797	-6.64088135109728	3.11812970855547e-11	5.59838819158445e-09	Down	Tbata
ENSMUSG00000024553	67.8212448983472	-3.05181866381637	0.4617288919382	-6.6095466779342	3.85498657498899e-11	6.73172912082052e-09	Down	Galr1
ENSMUSG00000028133	261.960828348278	-1.09256273216375	0.166967248980777	-6.54357509531429	6.00653014062072e-11	1.00589686313952e-08	Down	Rwdd3
ENSMUSG00000000317	261.026185461849	-1.10779123725471	0.174091713486245	-6.36326230048986	1.97512961080341e-10	3.17747032112791e-08	Down	Bcl6b
ENSMUSG00000022122	1458.91138279506	-1.04286059261048	0.164473662143483	-6.34059325377406	2.28882081551798e-10	3.65335141264436e-08	Down	Ednrb
ENSMUSG00000022723	337.745291534196	-1.28745727079631	0.203333183795365	-6.33176172607425	2.42377592695032e-10	3.83877255531178e-08	Down	Crybg3
ENSMUSG00000027820	526.455027476409	-1.03578821908278	0.169231892577218	-6.12052612134065	9.32668914555307e-10	1.38082308646953e-07	Down	Mme
ENSMUSG00000032854	97.0333324284225	-2.00947672110622	0.330072122794717	-6.0879928425703	1.14334981708534e-09	1.6590834359703e-07	Down	Ugt8a
ENSMUSG00000041607	2094.74384711113	-2.05201432293161	0.337071882964766	-6.08776473695406	1.1449795138359e-09	1.6590834359703e-07	Down	Mbp
ENSMUSG00000030898	84.4670522498814	-1.64560485656371	0.275724598799483	-5.96829178001799	2.39750347905679e-09	3.22259168293481e-07	Down	Cckbr
ENSMUSG00000073680	52.0523310251406	-1.72082837734488	0.288388617252828	-5.96704680558263	2.41586125646045e-09	3.2260432242316e-07	Down	Tmem88b
ENSMUSG00000032564	2068.02837495371	-1.25844456504932	0.214597248978191	-5.86421573921113	4.51260445034032e-09	5.76231384530644e-07	Down	Cpne4
ENSMUSG00000033730	377.162195032099	-1.7885946609808	0.311022573955504	-5.75069082039261	8.88795237754879e-09	1.0557543896843e-06	Down	Egr3
ENSMUSG00000033595	59.0278205746646	-1.61287620692938	0.284007575508687	-5.67899009045991	1.35492328045457e-08	1.53791319683151e-06	Down	Lgi3
ENSMUSG00000074802	161.458986405104	-1.15778079308981	0.204308037139975	-5.66683919681826	1.45455729819367e-08	1.62393771362813e-06	Down	Gas2l3
ENSMUSG00000115529	20.9328349736858	-3.12343338338174	0.551573389441668	-5.66277025536611	1.48948525021894e-08	1.65389527974039e-06	Down	9630013A20Rik
ENSMUSG00000074934	70.0059657488006	-1.82631400254652	0.334281605040414	-5.46339964571405	4.67101380996746e-08	4.74793448514653e-06	Down	Grem1
ENSMUSG00000044519	18.1094238828507	-5.19716664836842	0.962301432947745	-5.40076785758111	6.63562496672358e-08	6.5811870725791e-06	Down	Zfp488
ENSMUSG00000031425	310.848418777696	-1.73287188177731	0.321294128124406	-5.39341285784825	6.91318602678697e-08	6.82334800547268e-06	Down	Plp1
ENSMUSG00000035357	652.335386871202	-1.09688282857413	0.207609544669479	-5.28339306519073	1.26812898687197e-07	1.17768833321732e-05	Down	Pdzrn3
ENSMUSG00000046922	32.1267803942931	-2.81398993255705	0.53786489104979	-5.23177842499587	1.67886920332764e-07	1.52448785303054e-05	Down	Gpr6
ENSMUSG00000033967	44.5373024679472	-1.43322040072757	0.275034941068616	-5.21104844045984	1.87776410676826e-07	1.68265782742905e-05	Down	Rnf225
ENSMUSG00000051729	19.6656534807882	-2.15069044744965	0.422664022292043	-5.08841617459367	3.61066315122197e-07	3.0233384771564e-05	Down	Gm5087
ENSMUSG00000020052	309.226854896905	-1.45529446066931	0.292093187772737	-4.98229510851038	6.28345086581244e-07	4.99522119219509e-05	Down	Ascl1
ENSMUSG00000071341	97.5422309692616	-2.04821174231305	0.415286984099238	-4.93203933842435	8.13755226510088e-07	6.34004612585221e-05	Down	Egr4
ENSMUSG00000041828	256.320622013174	-1.45613672871309	0.296167504188439	-4.91659857384828	8.80608657064189e-07	6.76380280920242e-05	Down	Abca8a
ENSMUSG00000051022	1008.39927153751	-1.27896485125895	0.260469344456976	-4.91023177382094	9.09688084085766e-07	6.96098773256789e-05	Down	Hs3st1
ENSMUSG00000022262	314.706071959422	-1.21281292571275	0.24807292171347	-4.88893716144312	1.01381848397089e-06	7.53211834400338e-05	Down	Dnah5
ENSMUSG00000054702	63.0857027426027	-1.55863971413316	0.319354577089726	-4.88059300210137	1.05767320546351e-06	7.77313714418162e-05	Down	Ap1s3
ENSMUSG00000039539	31.8920212567775	-2.93384556296148	0.604662866064608	-4.85203528712808	1.22200873118492e-06	8.85349659107771e-05	Down	Sgcz
ENSMUSG00000037754	1572.01529363223	-1.02019062165227	0.210958041769146	-4.83598829936369	1.32485715058637e-06	9.49759875215095e-05	Down	Ppp1r16b
ENSMUSG00000086162	19.5127151751587	-2.1674256332311	0.449325330941588	-4.82373345987222	1.40895674777628e-06	9.96069042000598e-05	Down	Gm16342
ENSMUSG00000034898	549.582002083737	-1.06129486409456	0.225447680579538	-4.70749959088684	2.50773784227081e-06	0.000166891178682198	Down	Filip1
ENSMUSG00000031385	93.5520314650387	-2.16885191012947	0.461660042313546	-4.6979415832927	2.62796565882491e-06	0.000173199891533716	Down	Plxnb3
ENSMUSG00000018589	3728.80445958135	-1.44511263609725	0.31088523410098	-4.64837978000542	3.34552516639909e-06	0.000213601327108437	Down	Glra2
ENSMUSG00000022602	327.325838556778	-1.74085207602741	0.374675723960644	-4.64629001747194	3.37957797664117e-06	0.000215103294831015	Down	Arc
ENSMUSG00000084375	82.6500470808962	-1.24963661136547	0.270173207394655	-4.62531656419975	3.74026700359107e-06	0.000234629403768755	Down	Gm11637
ENSMUSG00000056174	396.739416282429	-1.94781620459949	0.42383869598344	-4.59565448614819	4.31393032405381e-06	0.000261289989309237	Down	Col8a2
ENSMUSG00000004035	563.247321847116	-1.15604967490805	0.252941526695822	-4.57042261905167	4.86741626920454e-06	0.000286588420161723	Down	Gstm7
ENSMUSG00000047496	3246.49518324942	-1.14282559400854	0.250092083591131	-4.56961922823962	4.88611134430136e-06	0.000286862473779946	Down	Rnf152
ENSMUSG00000038060	111.965546698047	-1.31253574305436	0.288811626668336	-4.54460839473626	5.50374795797675e-06	0.00031945191627677	Down	Dlec1
ENSMUSG00000033579	18.021707124911	-4.08632740973755	0.901974981046566	-4.53042212434337	5.88659506787412e-06	0.000339743005174396	Down	Fa2h
ENSMUSG00000019990	35.9581796833592	-1.28299246732037	0.284378141025432	-4.51157203114861	6.43489231317355e-06	0.000366898132105584	Down	Pde7b
ENSMUSG00000050534	107.750760080599	-1.74807129895753	0.389945519606473	-4.48286032551844	7.36491377295431e-06	0.00041000695720771	Down	Htr5b
ENSMUSG00000062609	64.5329850181972	-1.45833593823634	0.328427316811068	-4.44036127200488	8.98079836765774e-06	0.000493243794219396	Down	Kcnj15
ENSMUSG00000039492	14.4400824588374	-2.50586806475455	0.565425951104152	-4.43182358337311	9.34394556020768e-06	0.000509083071308275	Down	Ccdc27
ENSMUSG00000033491	56.5125850288276	-1.16916512108342	0.267089402927365	-4.37742983536255	1.20087001377655e-05	0.000627492973183342	Down	Prss35
ENSMUSG00000110246	60.1619349226226	-2.05761152921858	0.473516982258769	-4.34538064380156	1.39034355258759e-05	0.000713721334746658	Down	C130073E24Rik
ENSMUSG00000108398	24.986762499639	-2.26185804948625	0.522272615148956	-4.33079963199133	1.48568828215511e-05	0.000753203406767025	Down	Gm30191
ENSMUSG00000047793	176.403151147372	-1.03260705910218	0.239346900086011	-4.31426961757645	1.60131423433553e-05	0.000799913230359638	Down	Sned1
ENSMUSG00000074912	34.6850850421934	-1.50834878852453	0.350095058020101	-4.30839783073409	1.64441406755834e-05	0.00081744583489743	Down	Gm14207
ENSMUSG00000084989	99.2212907000972	-1.94505690721264	0.4536787677501	-4.2872998374128	1.80858099466622e-05	0.000883998045503002	Down	Crocc2
ENSMUSG00000027273	5235.96317136889	-1.08743387096983	0.253829941303369	-4.28410401620099	1.83477066537773e-05	0.000893452454045117	Down	Snap25
ENSMUSG00000023034	1234.52457170468	-1.63277758714364	0.382718601438997	-4.26626137586338	1.98775887464078e-05	0.000960092235645053	Down	Nr4a1
ENSMUSG00000067276	86.9189620432593	-1.37612288155406	0.323117752388911	-4.25888974338286	2.05444767123536e-05	0.000985315032183327	Down	Capn6
ENSMUSG00000032625	2060.74301807534	-1.30577290814558	0.308268115781654	-4.23583511007819	2.27703831808195e-05	0.00106458054637832	Down	Thsd7a
ENSMUSG00000027793	78.3220966973288	-1.63647150046754	0.38891253169949	-4.20781375523285	2.57853245454299e-05	0.00118653145447676	Down	Ccna1
ENSMUSG00000052133	667.635145864567	-1.15323901791116	0.277524291894667	-4.15545251926583	3.24644360844388e-05	0.00145138051124982	Down	Sema5b
ENSMUSG00000056972	144.187614685587	-1.5950910538033	0.38420206243057	-4.15169831133208	3.30017119671794e-05	0.0014721789895228	Down	Magel2
ENSMUSG00000079110	111.177681781113	-1.4571389954976	0.352292242311002	-4.13616543452365	3.53157629826677e-05	0.00155503524460966	Down	Capn3
ENSMUSG00000041797	197.309149772137	-1.01160910695222	0.245188587422575	-4.12584091937667	3.69382543237802e-05	0.00160913747140545	Down	Abca9
ENSMUSG00000044243	23.05350341959	-1.61555669478412	0.395940631529703	-4.08030034336833	4.4977547766216e-05	0.00188731366867665	Down	Bhlha9
ENSMUSG00000058145	828.125743659435	-1.26911738466607	0.313464660421672	-4.04867771364994	5.15078154552194e-05	0.00213026057737702	Down	Adamts17
ENSMUSG00000018341	25.0309519661733	-1.67765515365529	0.414978947436001	-4.04274762375512	5.28284737457088e-05	0.00215867709419715	Down	Il12rb2
ENSMUSG00000035606	93.5860822600824	-1.23552560109102	0.309118063698637	-3.99693756588599	6.41672159423401e-05	0.00254563182314165	Down	Ky
ENSMUSG00000013523	218.721184960673	-4.25895905112725	1.07784885864459	-3.95135089393047	7.77112838748224e-05	0.00301847764419486	Down	Bcas1
ENSMUSG00000026360	3018.9980290853	-1.30590854850478	0.331767249504048	-3.93621899225121	8.27754431659999e-05	0.00319091524400857	Down	Rgs2
ENSMUSG00000054204	210.943515030836	-1.30273170205574	0.331288061563851	-3.93232311453112	8.41288807590337e-05	0.00322483520222855	Down	Alkal2
ENSMUSG00000044393	26.6826427322612	-2.03320999181866	0.520258620940748	-3.9080755416261	9.30342200121768e-05	0.00346858056399413	Down	Dsg2
ENSMUSG00000055125	152.634938601494	-1.54617656557627	0.399514353075074	-3.87014021818064	0.000108772773485328	0.00397302233385587	Down	M5C1000I18Rik
ENSMUSG00000071550	203.778242235062	-1.15408590478999	0.299678992187411	-3.8510737651849	0.000117601067156278	0.00424506608316238	Down	Cfap44
ENSMUSG00000104868	197.283398982538	-1.12632956469013	0.292626430241726	-3.84903565873977	0.000118583745766543	0.00426546568619056	Down	Gm9954
ENSMUSG00000067780	127.879729338763	-1.08968436572384	0.284262398439654	-3.83337497926294	0.000126397053578024	0.00447559480355737	Down	Pi15
ENSMUSG00000043648	41.3813329141617	-1.56633861099351	0.409042411571914	-3.82928167515492	0.000128517841317622	0.00453497066659817	Down	Pld6
ENSMUSG00000075256	34.0113665828807	-1.18075096654206	0.308919398111206	-3.82219754978613	0.000132267658419839	0.00464420136184744	Down	Cerkl
ENSMUSG00000033208	126.716695795533	-1.62855532065575	0.426084012039723	-3.82214604312336	0.00013229529600094	0.00464420136184744	Down	S100b
ENSMUSG00000009216	2564.5402085373	-1.03184217616705	0.272557544091228	-3.78577734697259	0.000153228827421065	0.00525271505543586	Down	Fam163b
ENSMUSG00000053129	6.33223398783597	-3.63036042929654	0.968279298397639	-3.74929055625196	0.000177335530049064	0.00590088308539482	Down	Gsx1
ENSMUSG00000028753	63.2140055684527	-2.1269179272847	0.569407987003444	-3.73531452988179	0.000187480713575257	0.00620233424551846	Down	Vwa5b1
ENSMUSG00000023949	92.512670177294	-1.29444901646906	0.347272882552774	-3.72746932312615	0.000193412093888272	0.00636328903418885	Down	Tcte1
ENSMUSG00000090129	23.7739888006857	-1.89900190248774	0.510646983496383	-3.71881547108207	0.000200159201761371	0.00655361001792718	Down	Olfr287
ENSMUSG00000052273	38.5876761463147	-1.82581729231977	0.491251778478155	-3.71666296654631	0.000201871447859935	0.00658855519365228	Down	Dnah3
ENSMUSG00000083695	31.7293078399276	-1.87481522445169	0.507769217941704	-3.69225852652403	0.00022227134788322	0.00707356060529918	Down	Rnf138rt1
ENSMUSG00000046242	42.4498612791136	-1.58997246941069	0.434367040713449	-3.66043534702622	0.000251787082354428	0.00784186262131603	Down	Nme9
ENSMUSG00000085244	12.3033054074677	-2.07153091887155	0.570320670982207	-3.63222135242609	0.000280991926744509	0.00856857620196576	Down	Spag17os
ENSMUSG00000027744	8.0876613251198	-2.71005811486092	0.747356027321906	-3.62619423111126	0.000287629040896304	0.00870599842155911	Down	Stoml3
ENSMUSG00000087694	75.629073806074	-1.58511048478706	0.440075618520579	-3.60190480471468	0.000315894048664594	0.0094495333942406	Down	A530058N18Rik
ENSMUSG00000024647	381.451634589926	-1.60685096857068	0.44657065625346	-3.59820097014767	0.000320425983748734	0.00955711426856992	Down	Cbln2
ENSMUSG00000050840	193.73555673717	-1.25175973779778	0.348356164586164	-3.59333310287426	0.000326474792330406	0.00969506756119552	Down	Cdh20
ENSMUSG00000107134	116.890164098432	-1.90594907903121	0.531021798116375	-3.58921062335282	0.000331680784807348	0.00979273137918921	Down	Gm42528
ENSMUSG00000028011	24.1971655982714	-1.48281044800502	0.414689298035673	-3.57571428785091	0.00034927294433153	0.0102234892917443	Down	Tdo2
ENSMUSG00000026255	61.6350643253462	-1.20243200164535	0.34370781913971	-3.49841328793449	0.000468035253381749	0.0128700245785229	Down	Efhd1
ENSMUSG00000097482	21.715604802801	-1.53337882746689	0.438426484356997	-3.49745939667803	0.000469712208004565	0.0128987770453512	Down	Gm17634
ENSMUSG00000055976	85.1326500973342	-1.08665963751203	0.310972845356012	-3.49438754457158	0.000475150736645304	0.0129957224904956	Down	Cldn23
ENSMUSG00000020182	30.6832242926737	-1.71263484514422	0.491833974241789	-3.482140183147	0.00049742321700183	0.0135504716620859	Down	Ddc
ENSMUSG00000047021	126.342751593228	-1.28283236988144	0.370292832680469	-3.46437267120536	0.000531469673417958	0.0143630382243417	Down	Cfap65
ENSMUSG00000108532	25.858817774373	-2.43680283351933	0.706181028082402	-3.45067728615755	0.000559181768517203	0.0149191801142704	Down	Gm32647
ENSMUSG00000084890	87.8048753543114	-1.365205578706	0.396849594366568	-3.44010828809104	0.000581481481278277	0.0153671796242061	Down	A830036E02Rik
ENSMUSG00000040254	116.387425721115	-1.17997557380086	0.346889042975273	-3.40159367295141	0.000669941645678418	0.0173260478010832	Down	Sema3d
ENSMUSG00000047361	211.398512165563	-1.35750411231273	0.401170990262075	-3.38385413019497	0.000714759661707395	0.0181330965813476	Down	Gm973
ENSMUSG00000075296	18.392644600069	-1.62915571085453	0.482501739843193	-3.3764763446946	0.000734206851593756	0.0184963997347867	Down	Aldh3b2
ENSMUSG00000035910	95.085904349761	-1.1598959872593	0.346990314232573	-3.34273303802327	0.000829576666199797	0.0202256334929929	Down	Dcdc2a
ENSMUSG00000036098	156.538636369255	-1.15202441185947	0.346038039883571	-3.32918430657821	0.000871007450468706	0.0210847786973058	Down	Myrf
ENSMUSG00000026387	20.9906782580892	-1.66779741064871	0.502991332013782	-3.31575775664264	0.00091395014479085	0.0218333130833483	Down	Sctr
ENSMUSG00000079604	18.023131915995	-1.78556709040585	0.538674605864657	-3.31474153592174	0.000917278954575895	0.0218680587175497	Down	Gm13219
ENSMUSG00000097108	6.18968063202999	-2.67910419271386	0.809352978825138	-3.31018018442691	0.000932359311884243	0.0221243125448397	Down	Gm26581
ENSMUSG00000051079	46.936445042712	-1.25124138990043	0.381226733085845	-3.28214493189458	0.00103020639492788	0.0238748339976137	Down	Rgs13
ENSMUSG00000007877	49.4054441417696	-4.95671703176922	1.52131399203385	-3.25818145216858	0.00112128684642709	0.0255966609601697	Down	Tcap
ENSMUSG00000003545	202.089465093909	-1.40712153320268	0.432577606556986	-3.25287650556482	0.00114243135906557	0.0260007878571515	Down	Fosb
ENSMUSG00000035539	66.0161270471648	-1.3433613472623	0.413355662191629	-3.24989221180554	0.00115448757625853	0.0262081507450422	Down	Ccdc180
ENSMUSG00000049154	190.847521175286	-1.25755637004954	0.387873578364607	-3.24218106155047	0.00118618635001368	0.0268085988021343	Down	Fam183b
ENSMUSG00000091133	6.99569316000593	-2.43243790200014	0.750651979132037	-3.24043360921091	0.00119348060781366	0.0269436489483324	Down	Gm17108
ENSMUSG00000003949	167.245657933195	-1.00958917623255	0.313526627330383	-3.22010664557904	0.00128142916440907	0.0284574774543932	Down	Hlf
ENSMUSG00000032291	125.932273565782	-1.05900828111697	0.32901398790475	-3.21873330632846	0.00128758178039441	0.0285500251488864	Down	Crabp1
ENSMUSG00000039462	20.352753440729	-1.44742037379561	0.450555641557661	-3.21252302776987	0.00131574600194103	0.028924319493806	Down	Col10a1
ENSMUSG00000117767	6.47144422931401	-2.94167626590943	0.915985754073933	-3.21148691759238	0.00132049982837087	0.0289786594988672	Down	AC125122.1
ENSMUSG00000048148	1403.72135082351	-1.14417532255665	0.356917489057869	-3.20571380678727	0.0013472791433901	0.0293770119302061	Down	Nwd1
ENSMUSG00000053153	67.4458878029205	-1.22212032998437	0.38258949536642	-3.19433843528271	0.00140151708978364	0.0302689171896085	Down	Spag16
ENSMUSG00000025784	136.728869380294	-1.04431766461359	0.327040416304397	-3.19323732648866	0.00140687268336414	0.0303524981983239	Down	Clec3b
ENSMUSG00000074771	23.5645697934551	-1.58253585263776	0.496588533534123	-3.18681513118148	0.00143848687218002	0.0309040223822397	Down	Ankef1
ENSMUSG00000045903	1330.44868022447	-2.03166400892404	0.641460010091841	-3.16724967567839	0.0015388813349909	0.0325474995395435	Down	Npas4
ENSMUSG00000043164	78.0016417860164	-2.15199491652481	0.682193073612305	-3.15452472293467	0.0016075975702791	0.0337215872262549	Down	Tmem212
ENSMUSG00000026532	275.010369211474	-1.14266530769922	0.362405167644611	-3.15300500576681	0.00161599035706691	0.0338628707540863	Down	Spta1
ENSMUSG00000045036	40.1006600987918	-1.9080664111738	0.6054401202882	-3.15153612592691	0.00162414069969186	0.0339440953418902	Down	Tmem232
ENSMUSG00000022388	18.6482826704763	-1.54288062816745	0.491134832095827	-3.14146040423054	0.00168107537972665	0.0348337232081086	Down	Ttll8
ENSMUSG00000038011	49.5302336699749	-1.11389327004752	0.356312418446044	-3.126170215749	0.00177099012959681	0.0363284129897514	Down	Dnah10
ENSMUSG00000030075	88.9024523872756	-1.0866719566568	0.347885585006223	-3.12364755394324	0.00178624277713986	0.0364582679118326	Down	Cntn3
ENSMUSG00000041710	158.579934972565	-1.44050044119109	0.462274566560084	-3.116114416396	0.00183251156123665	0.0371262974514737	Down	Trpc5
ENSMUSG00000039313	226.521461168365	-1.41181788600402	0.455150434877578	-3.10187089326577	0.0019230180729952	0.0384434268584784	Down	Minar1
ENSMUSG00000079657	83.6882478270145	-1.14077409645563	0.368681102401973	-3.09420279212424	0.00197342546679122	0.0391078077134394	Down	Rab26
ENSMUSG00000073551	18.0722775173092	-2.80187499838588	0.905585928805559	-3.09399131464141	0.00197483267662709	0.0391078077134394	Down	Spink13
ENSMUSG00000053916	14.6364369265205	-2.63498225561722	0.856713753394614	-3.07568571786837	0.00210019088917845	0.040745647164853	Down	Nanp
ENSMUSG00000050900	83.2588244329883	-1.38395756433378	0.450129061182295	-3.074579456609	0.0021079956213489	0.040745647164853	Down	Gm7327
ENSMUSG00000037625	106.70903403248	-1.84485001620701	0.600117439041865	-3.0741483186232	0.00211104451945181	0.040745647164853	Down	Cldn11
ENSMUSG00000042846	183.133655330373	-1.10987005896839	0.360694985142286	-3.07703213154066	0.00209072762884893	0.040745647164853	Down	Lrrtm3
ENSMUSG00000031512	4.82437724285248	-3.16204687978034	1.03711170317221	-3.04889711504421	0.00229683126857837	0.0434389829532313	Down	Tex29
ENSMUSG00000052861	260.377548108506	-1.38528347968303	0.454429727624575	-3.04839977552586	0.00230063640936006	0.0434420540477221	Down	Dnah6
ENSMUSG00000090622	61.8740909486742	-1.05779737090832	0.347751548136713	-3.04181930052102	0.00235153013945503	0.0441581914330935	Down	A930033H14Rik
ENSMUSG00000042788	35.8199901128238	-1.98196815761989	0.652832100421241	-3.03595389433367	0.00239776026207674	0.0448203475887373	Down	Fam166b
ENSMUSG00000026778	57.407913137419	-1.87489548727346	0.619040991673757	-3.02870975022856	0.00245600519719284	0.0456169474398608	Down	Prkcq
ENSMUSG00000039720	99.7033185784467	-1.81162166703901	0.599475052660591	-3.02201344159138	0.00251099397862704	0.0465536460774311	Down	Got1l1
ENSMUSG00000049539	5.35692179222652	-3.00662053476533	0.995866778739095	-3.01909913951756	0.00253527553376546	0.0468762121541739	Down	Hist1h1a
ENSMUSG00000032454	15.6946614773415	-2.51341019540682	0.834755456242059	-3.01095389866849	0.00260428389312333	0.0477202907806303	Down	Rbp2
ENSMUSG00000026610	193.810934844301	-1.73904375064074	0.578107856952471	-3.00816487741268	0.00262830501238606	0.0480671026427247	Down	Esrrg
ENSMUSG00000073945	4.34041375573551	-4.06095863384845	1.35001941933722	-3.00807423632628	0.00262908906795559	0.0480671026427247	Down	Olfr618
ENSMUSG00000056966	17.2674793187342	-2.17761801877656	0.724566408639392	-3.00540846610009	0.00265224411014269	0.0484253792800047	Down	Gjc3
ENSMUSG00000057003	17.7771354677052	-2.20690954897224	0.735271436791865	-3.00148957043868	0.00268662242388916	0.0488783461642737	Down	Myh4
ENSMUSG00000044303	76.5538364256807	-1.40678531641973	0.469571371964211	-2.9958924253307	0.00273642950544955	0.0496959922007465	Down	Cdkn2a
