# Supplementary material for: Proteins secreted by brain arteriolar smooth muscle cells are instructive for neural development
Source: Mol Brain. 2022 Nov 30;15:97. doi: 10.1186/s13041-022-00983-y (PMC9710182; doi:10.1186/s13041-022-00983-y)
Supplement: Supplementary file 6 — Additional file 6: Table S3. Common secreted proteins in HBVSMC-CM and MBVSMC-CM. [file 13041_2022_983_MOESM6_ESM.xls]

## Sheet: Table S3 description
Table S3. Common secreted proteins in HBVSMC-CM and MBVSMC-CM

## Sheet: Common proteins
Protein list
ACTN1
ACTN4
AHNAK
VCL
PLEC
FLNA
LMNA
EEF2
FLNC
GSN
PKM
VIM
FLNB
HSPA8
HSPA4
PDIA3
SPTAN1
HSPA5
VCP
CALU
MYH9
MSN
PTK7
ACTB
GDI2
CALR
GAPDH
WDR1
AKAP12
NPEPPS
PDIA4
PGK1
DPYSL2
NUCB1
TKT
SPTBN1
ANXA2
ENO1
CFH
ANXA1
PGAM1
PSAP
YWHAE
CLTC
EFEMP1
KRT5
MMP2
GANAB
ACTR3
TPM3
PGD
FBLN1
RNH1
GDI1
ALDOA
LDHA
CCT5
CKB
TPM4
MDH2
PLS3
CPE
NCL
TPI1
CAP1
YWHAB
C3
CCT2
TPM2
PDIA6
LDHB
YWHAQ
CTSD
PRDX6
STIP1
YWHAZ
NID1
CALD1
PPIA
NIBAN2
RCN1
FSCN1
CAST
ARHGDIA
GAA
CD109
SPARC
GOT2
PEBP1
GLOD4
CTSB
HNRNPK
SERPINH1
QSOX1
PGLS
CAPZB
PRKCSH
YWHAG
PDLIM5
MRC2
SEPTIN11
FKBP10
LAMB1
LRP1
ANXA5
PLBD2
KRT14
IGFBP2
FSTL1
PSAT1
LASP1
NPM1
PSMA6
SERPINF1
PSMA1
VASN
KRT2
SEPTIN9
NME1
RACK1
RPS3
KRT10
MDH1
FBLN2
MARCKS
CAPZA1
TIMP2
CSRP1
BGN
CTSA
APP
PLTP
CFL1
APOE
GPC1
MANBA
FN1
SOD1
MFGE8
GSTO1
TALDO1
AEBP1
PPIB
ZYX
GRN
CLIC1
BASP1
HNRNPAB
PSMA4
ACTR2
ECM1
GOT1
HEXB
PSMA5
CDH2
HNRNPA1
PSMA7
RPL12
PSME1
ARCN1
HEXA
LAMB2
CDH11
NRP1
RCN3
ALB
ENO3
SERBP1
OGN
PRDX4
PSMA3
PFN1
PCOLCE
OTUB1
THBS1
LAMC1
SDF4
TXNDC5
PRDX1
PLOD2
TXNRD1
HNRNPA3
FTH1
PSMA2
DBN1
CLSTN1
ALCAM
SET
KRT16
RPLP0
FBN1
SFPQ
ARPC2
CTSZ
LAMP1
YBX1
DDAH1
ENO2
PLXDC2
NID2
CST3
UGP2
FUS
PRDX3
PSMB6
TPT1
KRT19
TFPI
EFEMP2
LAMA2
TAGLN2
DSP
ITGBL1
PTGDS
ITGB1
PSMB7
GLO1
RTN4
DHX15
IGFBP6
ARHGAP1
AXL
RPLP2
TLN1
LDLR
PAMR1
FBLN5
LOX
ARPC4
VCAM1
MXRA8
RPS20
HNRNPD
SERPINC1
MYL6
HMGA2
ITIH2
KRT1
UCHL1
ALDOC
HMGN1
PRDX2
BAX
SERPINE2
CFL2
HTRA1
PXDN
PLD3
KRT78
CNBP
GAS6
TFG
LAMP2
PSMB1
HSPB1
PSMB5
NHLRC2
SERPINE1
PAM
DSTN
SERPINB8
HMGB1
RPS5
RSU1
PLOD3
MAP4
SDC4
BMP1
ILF2
LTF
TWF2
GBE1
NTM
EIF6
WNK1
DCN
LOXL2
LMAN2
AHSA1
HSPA13
DNAJB11
CD44
TIMP1
GALNT2
HSPG2
PRSS1
TAGLN
RPS16
PLSCR3
RBMX
CALML3
CSF1
JUP
CCN1
ATRN
VNN1
NPC2
TXNDC17
LGALS1
PLOD1
DAG1
ISLR
LGALS3
FABP5
IGHG1
CLIC4
HMGA1
DKK3
PTGFRN
F5
AGRN
LUM
SERPING1
APOA1
CCDC80
IGF2
STMN1
NUCKS1
PARK7
CROCC
TXN
LTBP4
VASP
MIF
CYCS
CDV3
PRSS23
APOH
TF
OLFML3
HAGH
VCAN
COMP
LTBP1
MARCKSL1
HNRNPC
AHSG
IGFBP4
ISG15
EMILIN1
FMOD
RAN
GSTP1
CSTB
GGH
PRDX5
F2
WARS1
MYDGF
RPL29
PPT1
STMN2
PDIA5
CCN2
COTL1
TUFM
CD55
DDAH2
SDCBP
EXT1
OAF
CSPG4
NBL1
CD248
INHBA
KRT17
CNN3
IGFBP7
SNRPD1
IGKC
RAB15
CTHRC1
TGFBI
EDIL3
HMGN2
GIT1
CALM1
TRIOBP
APOB
ENAH
JPT2
LAMA4
ACTA1
CDH6
PTX3
CLU
SRPX
PAPPA
IGFBP5
LRRC17
SPON2
LOXL1
MAMDC2
RBP4
ANGPTL4
METRNL
MGAT1
FBN2
ADAMTSL1
HAPLN1
